# Supplementary material for: Protein Fitness Prediction Is Impacted by the Interplay of Language Models, Ensemble Learning, and Sampling Methods
Source: Pharmaceutics. 2023 Apr 25;15(5):1337. doi: 10.3390/pharmaceutics15051337 (PMC10224321; doi:10.3390/pharmaceutics15051337)
Supplement: Supplementary file 1 [file pharmaceutics-15-01337-s001.zip]

Archive with 23 entries (20 files):
- Affibody/
- Affibody/Tukey_Aff.csv
- Affibody/Tukey_Aff_ensemble.csv
- MCDA/
- MCDA/Tukey-F1.csv
- MCDA/TUKEY-TPR.csv
- MCDA/Tukey_FDR.csv
- MCDA/Tukey_FPR.csv
- MCDA/Tukey_NPV.csv
- MCDA/Tukey_Precision.csv
- NESP/
- NESP/Large_Protein_t_test_Bonferroni.csv
- NESP/Small_Protein_t_test_Bonferroni.csv
- NESP/Tukey_LargeN200.csv
- NESP/Tukey_LargeN40.csv
- NESP/Tukey_LargeN80.csv
- NESP/Tukey_Large_N10.csv
- NESP/Tukey_Large_N400.csv
- NESP/Tukey_Small_200.csv
- NESP/Tukey_Small_N40.csv
- NESP/Tukey_Small_N400.csv
- NESP/Tukey_Small_N80.csv
- Supplement_complete.pdf
