# Supplementary material for: Protein Fitness Prediction Is Impacted by the Interplay of Language Models, Ensemble Learning, and Sampling Methods
Source: Pharmaceutics. 2023 Apr 25;15(5):1337. doi: 10.3390/pharmaceutics15051337 (PMC10224321; doi:10.3390/pharmaceutics15051337)
Supplement: Supplementary file 1 [file pharmaceutics-15-01337-s001.zip › Affibody/Tukey_Aff.csv]

group1	group2	meandiff	p-adj	lower	upper	reject	mean group1	mean group2
UniRep_SMOTE	UniRep_Under-sampling	-3.3556	0.001	-4.4127	-2.2986	TRUE	93.06903585	89.71341464
UniRep_SMOTE	physical_R-oversampling	-18.6239	0.001	-19.681	-17.5669	TRUE	93.06903585	74.44510706
UniRep_SMOTE	physical_SMOTE	-17.7472	0.001	-18.8042	-16.6901	TRUE	93.06903585	75.32188509
UniRep_SMOTE	physical_Under-sampling	-17.6482	0.001	-18.7052	-16.5912	TRUE	93.06903585	75.42082547
OH_SMOTE	OH_Under-sampling	-0.9326	0.1429	-1.9896	0.1245	FALSE	92.90250072	91.96994289
OH_SMOTE	UniRep_R-oversampling	-0.8723	0.221	-1.9293	0.1848	FALSE	92.90250072	92.03022593
OH_SMOTE	UniRep_SMOTE	0.1665	0.9	-0.8905	1.2236	FALSE	92.90250072	93.06903585
OH_SMOTE	UniRep_Under-sampling	-3.1891	0.001	-4.2461	-2.1321	TRUE	92.90250072	89.71341464
OH_SMOTE	physical_R-oversampling	-18.4574	0.001	-19.5144	-17.4004	TRUE	92.90250072	74.44510706
OH_SMOTE	physical_SMOTE	-17.5806	0.001	-18.6376	-16.5236	TRUE	92.90250072	75.32188509
OH_SMOTE	physical_Under-sampling	-17.4817	0.001	-18.5387	-16.4246	TRUE	92.90250072	75.42082547
UniRep_R-oversampling	UniRep_SMOTE	1.0388	0.0592	-0.0182	2.0958	FALSE	92.03022593	93.06903585
UniRep_R-oversampling	UniRep_Under-sampling	-2.3168	0.001	-3.3738	-1.2598	TRUE	92.03022593	89.71341464
UniRep_R-oversampling	physical_R-oversampling	-17.5851	0.001	-18.6422	-16.5281	TRUE	92.03022593	74.44510706
UniRep_R-oversampling	physical_SMOTE	-16.7083	0.001	-17.7654	-15.6513	TRUE	92.03022593	75.32188509
UniRep_R-oversampling	physical_Under-sampling	-16.6094	0.001	-17.6664	-15.5524	TRUE	92.03022593	75.42082547
OH_Under-sampling	UniRep_R-oversampling	0.0603	0.9	-0.9967	1.1173	FALSE	91.96994289	92.03022593
OH_Under-sampling	UniRep_SMOTE	1.0991	0.0336	0.0421	2.1561	TRUE	91.96994289	93.06903585
OH_Under-sampling	UniRep_Under-sampling	-2.2565	0.001	-3.3136	-1.1995	TRUE	91.96994289	89.71341464
OH_Under-sampling	physical_R-oversampling	-17.5248	0.001	-18.5819	-16.4678	TRUE	91.96994289	74.44510706
OH_Under-sampling	physical_SMOTE	-16.6481	0.001	-17.7051	-15.591	TRUE	91.96994289	75.32188509
OH_Under-sampling	physical_Under-sampling	-16.5491	0.001	-17.6061	-15.4921	TRUE	91.96994289	75.42082547
OH_R-oversampling	OH_SMOTE	0.9559	0.1199	-0.1011	2.0129	FALSE	91.94658731	92.90250072
OH_R-oversampling	OH_Under-sampling	0.0234	0.9	-1.0337	1.0804	FALSE	91.94658731	91.96994289
OH_R-oversampling	UniRep_R-oversampling	0.0836	0.9	-0.9734	1.1407	FALSE	91.94658731	92.03022593
OH_R-oversampling	UniRep_SMOTE	1.1224	0.0266	0.0654	2.1795	TRUE	91.94658731	93.06903585
OH_R-oversampling	UniRep_Under-sampling	-2.2332	0.001	-3.2902	-1.1761	TRUE	91.94658731	89.71341464
OH_R-oversampling	physical_R-oversampling	-17.5015	0.001	-18.5585	-16.4444	TRUE	91.94658731	74.44510706
OH_R-oversampling	physical_SMOTE	-16.6247	0.001	-17.6817	-15.5677	TRUE	91.94658731	75.32188509
OH_R-oversampling	physical_Under-sampling	-16.5258	0.001	-17.5828	-15.4687	TRUE	91.94658731	75.42082547
ESM_SMOTE	ESM_Under-sampling	-4.8192	0.001	-5.8762	-3.7621	TRUE	91.08804337	86.26886989
ESM_SMOTE	OH_R-oversampling	0.8585	0.2419	-0.1985	1.9156	FALSE	91.08804337	91.94658731
ESM_SMOTE	OH_SMOTE	1.8145	0.001	0.7574	2.8715	TRUE	91.08804337	92.90250072
ESM_SMOTE	OH_Under-sampling	0.8819	0.2069	-0.1751	1.9389	FALSE	91.08804337	91.96994289
ESM_SMOTE	UniRep_R-oversampling	0.9422	0.1325	-0.1148	1.9992	FALSE	91.08804337	92.03022593
ESM_SMOTE	UniRep_SMOTE	1.981	0.001	0.924	3.038	TRUE	91.08804337	93.06903585
ESM_SMOTE	UniRep_Under-sampling	-1.3746	0.0015	-2.4317	-0.3176	TRUE	91.08804337	89.71341464
ESM_SMOTE	physical_R-oversampling	-16.6429	0.001	-17.7	-15.5859	TRUE	91.08804337	74.44510706
ESM_SMOTE	physical_SMOTE	-15.7662	0.001	-16.8232	-14.7091	TRUE	91.08804337	75.32188509
ESM_SMOTE	physical_Under-sampling	-15.6672	0.001	-16.7243	-14.6102	TRUE	91.08804337	75.42082547
ESM_R-oversampling	ESM_SMOTE	1.1744	0.0156	0.1174	2.2314	TRUE	89.91365696	91.08804337
ESM_R-oversampling	ESM_Under-sampling	-3.6448	0.001	-4.7018	-2.5878	TRUE	89.91365696	86.26886989
ESM_R-oversampling	OH_R-oversampling	2.0329	0.001	0.9759	3.09	TRUE	89.91365696	91.94658731
ESM_R-oversampling	OH_SMOTE	2.9888	0.001	1.9318	4.0459	TRUE	89.91365696	92.90250072
ESM_R-oversampling	OH_Under-sampling	2.0563	0.001	0.9993	3.1133	TRUE	89.91365696	91.96994289
ESM_R-oversampling	UniRep_R-oversampling	2.1166	0.001	1.0595	3.1736	TRUE	89.91365696	92.03022593
ESM_R-oversampling	UniRep_SMOTE	3.1554	0.001	2.0983	4.2124	TRUE	89.91365696	93.06903585
ESM_R-oversampling	UniRep_Under-sampling	-0.2002	0.9	-1.2573	0.8568	FALSE	89.91365696	89.71341464
ESM_R-oversampling	physical_R-oversampling	-15.4685	0.001	-16.5256	-14.4115	TRUE	89.91365696	74.44510706
ESM_R-oversampling	physical_SMOTE	-14.5918	0.001	-15.6488	-13.5347	TRUE	89.91365696	75.32188509
ESM_R-oversampling	physical_Under-sampling	-14.4928	0.001	-15.5499	-13.4358	TRUE	89.91365696	75.42082547
UniRep_Under-sampling	physical_R-oversampling	-15.2683	0.001	-16.3253	-14.2113	TRUE	89.71341464	74.44510706
UniRep_Under-sampling	physical_SMOTE	-14.3915	0.001	-15.4486	-13.3345	TRUE	89.71341464	75.32188509
UniRep_Under-sampling	physical_Under-sampling	-14.2926	0.001	-15.3496	-13.2356	TRUE	89.71341464	75.42082547
ESM_Under-sampling	OH_R-oversampling	5.6777	0.001	4.6207	6.7347	TRUE	86.26886989	91.94658731
ESM_Under-sampling	OH_SMOTE	6.6336	0.001	5.5766	7.6907	TRUE	86.26886989	92.90250072
ESM_Under-sampling	OH_Under-sampling	5.7011	0.001	4.644	6.7581	TRUE	86.26886989	91.96994289
ESM_Under-sampling	UniRep_R-oversampling	5.7614	0.001	4.7043	6.8184	TRUE	86.26886989	92.03022593
ESM_Under-sampling	UniRep_SMOTE	6.8002	0.001	5.7431	7.8572	TRUE	86.26886989	93.06903585
ESM_Under-sampling	UniRep_Under-sampling	3.4445	0.001	2.3875	4.5016	TRUE	86.26886989	89.71341464
ESM_Under-sampling	physical_R-oversampling	-11.8238	0.001	-12.8808	-10.7667	TRUE	86.26886989	74.44510706
ESM_Under-sampling	physical_SMOTE	-10.947	0.001	-12.004	-9.89	TRUE	86.26886989	75.32188509
ESM_Under-sampling	physical_Under-sampling	-10.848	0.001	-11.9051	-9.791	TRUE	86.26886989	75.42082547
physical_SMOTE	physical_Under-sampling	0.0989	0.9	-0.9581	1.156	FALSE	75.32188509	75.42082547
physical_R-oversampling	physical_SMOTE	0.8768	0.2144	-0.1803	1.9338	FALSE	74.44510706	75.32188509
physical_R-oversampling	physical_Under-sampling	0.9757	0.1018	-0.0813	2.0328	FALSE	74.44510706	75.42082547
