# Supplementary material for: Protein Fitness Prediction Is Impacted by the Interplay of Language Models, Ensemble Learning, and Sampling Methods
Source: Pharmaceutics. 2023 Apr 25;15(5):1337. doi: 10.3390/pharmaceutics15051337 (PMC10224321; doi:10.3390/pharmaceutics15051337)
Supplement: Supplementary file 1 [file pharmaceutics-15-01337-s001.zip › Affibody/Tukey_Aff_ensemble.csv]

group1	group2	meandiff	p-adj	lower	upper	reject	mean group1	mean group2
All_R-oversampling	Upvoted_SMOTE	4.4721	0.001	3.9164	5.0278	TRUE	92.60705321	97.07916807
All_SMOTE	Upvoted_SMOTE	4.4976	0.001	3.9419	5.0533	TRUE	92.58156347	97.07916807
ESM+OH_R-oversampling	Upvoted_SMOTE	5.6249	0.001	5.0692	6.1806	TRUE	91.4542607	97.07916807
ESM+OH_SMOTE	Upvoted_SMOTE	5.4716	0.001	4.9159	6.0273	TRUE	91.60757814	97.07916807
ESM+UniRep_R-oversampling	Upvoted_SMOTE	6.5165	0.001	5.9608	7.0722	TRUE	90.56266872	97.07916807
ESM+UniRep_SMOTE	Upvoted_SMOTE	6.6069	0.001	6.0512	7.1627	TRUE	90.47221834	97.07916807
ESM_R-oversampling	Upvoted_SMOTE	7.1655	0.001	6.6098	7.7212	TRUE	89.91365696	97.07916807
ESM_SMOTE	Upvoted_SMOTE	5.9911	0.001	5.4354	6.5468	TRUE	91.08804337	97.07916807
OH_R-oversampling	Upvoted_SMOTE	5.1552	0.001	4.5995	5.7109	TRUE	91.9239484	97.07916807
OH_SMOTE	Upvoted_SMOTE	4.1948	0.001	3.639	4.7505	TRUE	92.88441056	97.07916807
UniRep+OH_R-oversampling	Upvoted_SMOTE	4.5371	0.001	3.9814	5.0928	TRUE	92.54210822	97.07916807
UniRep+OH_SMOTE	Upvoted_SMOTE	4.5458	0.001	3.9901	5.1015	TRUE	92.53340434	97.07916807
UniRep_R-oversampling	Upvoted_SMOTE	5.0818	0.001	4.5261	5.6375	TRUE	91.99736696	97.07916807
UniRep_SMOTE	Upvoted_SMOTE	4.0071	0.001	3.4514	4.5628	TRUE	93.07209492	97.07916807
Upvoted_R-oversampling	Upvoted_SMOTE	0.2692	0.9	-0.2865	0.8249	FALSE	96.80995071	97.07916807
All_R-oversampling	Upvoted_R-oversampling	4.2029	0.001	3.6472	4.7586	TRUE	92.60705321	96.80995071
All_SMOTE	Upvoted_R-oversampling	4.2284	0.001	3.6727	4.7841	TRUE	92.58156347	96.80995071
ESM+OH_R-oversampling	Upvoted_R-oversampling	5.3557	0.001	4.8	5.9114	TRUE	91.4542607	96.80995071
ESM+OH_SMOTE	Upvoted_R-oversampling	5.2024	0.001	4.6467	5.7581	TRUE	91.60757814	96.80995071
ESM+UniRep_R-oversampling	Upvoted_R-oversampling	6.2473	0.001	5.6916	6.803	TRUE	90.56266872	96.80995071
ESM+UniRep_SMOTE	Upvoted_R-oversampling	6.3377	0.001	5.782	6.8934	TRUE	90.47221834	96.80995071
ESM_R-oversampling	Upvoted_R-oversampling	6.8963	0.001	6.3406	7.452	TRUE	89.91365696	96.80995071
ESM_SMOTE	Upvoted_R-oversampling	5.7219	0.001	5.1662	6.2776	TRUE	91.08804337	96.80995071
OH_R-oversampling	Upvoted_R-oversampling	4.886	0.001	4.3303	5.4417	TRUE	91.9239484	96.80995071
OH_SMOTE	Upvoted_R-oversampling	3.9255	0.001	3.3698	4.4812	TRUE	92.88441056	96.80995071
UniRep+OH_R-oversampling	Upvoted_R-oversampling	4.2678	0.001	3.7121	4.8236	TRUE	92.54210822	96.80995071
UniRep+OH_SMOTE	Upvoted_R-oversampling	4.2765	0.001	3.7208	4.8323	TRUE	92.53340434	96.80995071
UniRep_R-oversampling	Upvoted_R-oversampling	4.8126	0.001	4.2569	5.3683	TRUE	91.99736696	96.80995071
UniRep_SMOTE	Upvoted_R-oversampling	3.7379	0.001	3.1821	4.2936	TRUE	93.07209492	96.80995071
All_R-oversampling	UniRep_SMOTE	0.465	0.2259	-0.0907	1.0208	FALSE	92.60705321	93.07209492
All_SMOTE	UniRep_SMOTE	0.4905	0.1552	-0.0652	1.0462	FALSE	92.58156347	93.07209492
ESM+OH_R-oversampling	UniRep_SMOTE	1.6178	0.001	1.0621	2.1735	TRUE	91.4542607	93.07209492
ESM+OH_SMOTE	UniRep_SMOTE	1.4645	0.001	0.9088	2.0202	TRUE	91.60757814	93.07209492
ESM+UniRep_R-oversampling	UniRep_SMOTE	2.5094	0.001	1.9537	3.0651	TRUE	90.56266872	93.07209492
ESM+UniRep_SMOTE	UniRep_SMOTE	2.5999	0.001	2.0442	3.1556	TRUE	90.47221834	93.07209492
ESM_R-oversampling	UniRep_SMOTE	3.1584	0.001	2.6027	3.7141	TRUE	89.91365696	93.07209492
ESM_SMOTE	UniRep_SMOTE	1.9841	0.001	1.4283	2.5398	TRUE	91.08804337	93.07209492
OH_R-oversampling	UniRep_SMOTE	1.1481	0.001	0.5924	1.7039	TRUE	91.9239484	93.07209492
OH_SMOTE	UniRep_SMOTE	0.1877	0.9	-0.368	0.7434	FALSE	92.88441056	93.07209492
UniRep+OH_R-oversampling	UniRep_SMOTE	0.53	0.081	-0.0257	1.0857	FALSE	92.54210822	93.07209492
UniRep+OH_SMOTE	UniRep_SMOTE	0.5387	0.0692	-0.017	1.0944	FALSE	92.53340434	93.07209492
UniRep_R-oversampling	UniRep_SMOTE	1.0747	0.001	0.519	1.6304	TRUE	91.99736696	93.07209492
All_R-oversampling	OH_SMOTE	0.2774	0.9	-0.2784	0.8331	FALSE	92.60705321	92.88441056
All_SMOTE	OH_SMOTE	0.3028	0.8722	-0.2529	0.8586	FALSE	92.58156347	92.88441056
ESM+OH_R-oversampling	OH_SMOTE	1.4301	0.001	0.8744	1.9859	TRUE	91.4542607	92.88441056
ESM+OH_SMOTE	OH_SMOTE	1.2768	0.001	0.7211	1.8325	TRUE	91.60757814	92.88441056
ESM+UniRep_R-oversampling	OH_SMOTE	2.3217	0.001	1.766	2.8775	TRUE	90.56266872	92.88441056
ESM+UniRep_SMOTE	OH_SMOTE	2.4122	0.001	1.8565	2.9679	TRUE	90.47221834	92.88441056
ESM_R-oversampling	OH_SMOTE	2.9708	0.001	2.415	3.5265	TRUE	89.91365696	92.88441056
ESM_SMOTE	OH_SMOTE	1.7964	0.001	1.2407	2.3521	TRUE	91.08804337	92.88441056
OH_R-oversampling	OH_SMOTE	0.9605	0.001	0.4048	1.5162	TRUE	91.9239484	92.88441056
All_R-oversampling	All_SMOTE	-0.0255	0.9	-0.5812	0.5302	FALSE	92.60705321	92.58156347
All_R-oversampling	UniRep+OH_R-oversampling	-0.0649	0.9	-0.6207	0.4908	FALSE	92.60705321	92.54210822
All_SMOTE	UniRep+OH_R-oversampling	-0.0395	0.9	-0.5952	0.5163	FALSE	92.58156347	92.54210822
ESM+OH_R-oversampling	UniRep+OH_R-oversampling	1.0878	0.001	0.5321	1.6436	TRUE	91.4542607	92.54210822
ESM+OH_SMOTE	UniRep+OH_R-oversampling	0.9345	0.001	0.3788	1.4902	TRUE	91.60757814	92.54210822
ESM+UniRep_R-oversampling	UniRep+OH_R-oversampling	1.9794	0.001	1.4237	2.5351	TRUE	90.56266872	92.54210822
ESM+UniRep_SMOTE	UniRep+OH_R-oversampling	2.0699	0.001	1.5142	2.6256	TRUE	90.47221834	92.54210822
ESM_R-oversampling	UniRep+OH_R-oversampling	2.6285	0.001	2.0727	3.1842	TRUE	89.91365696	92.54210822
ESM_SMOTE	UniRep+OH_R-oversampling	1.4541	0.001	0.8984	2.0098	TRUE	91.08804337	92.54210822
OH_R-oversampling	UniRep+OH_R-oversampling	0.6182	0.0137	0.0625	1.1739	TRUE	91.9239484	92.54210822
OH_SMOTE	UniRep+OH_R-oversampling	-0.3423	0.7156	-0.898	0.2134	FALSE	92.88441056	92.54210822
All_R-oversampling	UniRep+OH_SMOTE	-0.0736	0.9	-0.6294	0.4821	FALSE	92.60705321	92.53340434
All_SMOTE	UniRep+OH_SMOTE	-0.0482	0.9	-0.6039	0.5076	FALSE	92.58156347	92.53340434
ESM+OH_R-oversampling	UniRep+OH_SMOTE	1.0791	0.001	0.5234	1.6349	TRUE	91.4542607	92.53340434
ESM+OH_SMOTE	UniRep+OH_SMOTE	0.9258	0.001	0.3701	1.4815	TRUE	91.60757814	92.53340434
ESM+UniRep_R-oversampling	UniRep+OH_SMOTE	1.9707	0.001	1.415	2.5264	TRUE	90.56266872	92.53340434
ESM+UniRep_SMOTE	UniRep+OH_SMOTE	2.0612	0.001	1.5055	2.6169	TRUE	90.47221834	92.53340434
ESM_R-oversampling	UniRep+OH_SMOTE	2.6197	0.001	2.064	3.1755	TRUE	89.91365696	92.53340434
ESM_SMOTE	UniRep+OH_SMOTE	1.4454	0.001	0.8897	2.0011	TRUE	91.08804337	92.53340434
OH_R-oversampling	UniRep+OH_SMOTE	0.6095	0.0166	0.0537	1.1652	TRUE	91.9239484	92.53340434
OH_SMOTE	UniRep+OH_SMOTE	-0.351	0.681	-0.9067	0.2047	FALSE	92.88441056	92.53340434
UniRep+OH_R-oversampling	UniRep+OH_SMOTE	-0.0087	0.9	-0.5644	0.547	FALSE	92.54210822	92.53340434
All_R-oversampling	UniRep_R-oversampling	-0.6097	0.0166	-1.1654	-0.054	TRUE	92.60705321	91.99736696
All_SMOTE	UniRep_R-oversampling	-0.5842	0.0284	-1.1399	-0.0285	TRUE	92.58156347	91.99736696
ESM+OH_R-oversampling	UniRep_R-oversampling	0.5431	0.0637	-0.0126	1.0988	FALSE	91.4542607	91.99736696
ESM+OH_SMOTE	UniRep_R-oversampling	0.3898	0.527	-0.1659	0.9455	FALSE	91.60757814	91.99736696
ESM+UniRep_R-oversampling	UniRep_R-oversampling	1.4347	0.001	0.879	1.9904	TRUE	90.56266872	91.99736696
ESM+UniRep_SMOTE	UniRep_R-oversampling	1.5251	0.001	0.9694	2.0809	TRUE	90.47221834	91.99736696
ESM_R-oversampling	UniRep_R-oversampling	2.0837	0.001	1.528	2.6394	TRUE	89.91365696	91.99736696
ESM_SMOTE	UniRep_R-oversampling	0.9093	0.001	0.3536	1.465	TRUE	91.08804337	91.99736696
OH_R-oversampling	UniRep_R-oversampling	0.0734	0.9	-0.4823	0.6291	FALSE	91.9239484	91.99736696
OH_SMOTE	UniRep_R-oversampling	-0.887	0.001	-1.4428	-0.3313	TRUE	92.88441056	91.99736696
UniRep+OH_R-oversampling	UniRep_R-oversampling	-0.5447	0.0617	-1.1005	0.011	FALSE	92.54210822	91.99736696
UniRep+OH_SMOTE	UniRep_R-oversampling	-0.536	0.0726	-1.0917	0.0197	FALSE	92.53340434	91.99736696
All_R-oversampling	OH_R-oversampling	-0.6831	0.003	-1.2388	-0.1274	TRUE	92.60705321	91.9239484
All_SMOTE	OH_R-oversampling	-0.6576	0.0055	-1.2133	-0.1019	TRUE	92.58156347	91.9239484
ESM+OH_R-oversampling	OH_R-oversampling	0.4697	0.2115	-0.086	1.0254	FALSE	91.4542607	91.9239484
ESM+OH_SMOTE	OH_R-oversampling	0.3164	0.8185	-0.2393	0.8721	FALSE	91.60757814	91.9239484
ESM+UniRep_R-oversampling	OH_R-oversampling	1.3613	0.001	0.8056	1.917	TRUE	90.56266872	91.9239484
ESM+UniRep_SMOTE	OH_R-oversampling	1.4517	0.001	0.896	2.0074	TRUE	90.47221834	91.9239484
ESM_R-oversampling	OH_R-oversampling	2.0103	0.001	1.4546	2.566	TRUE	89.91365696	91.9239484
ESM_SMOTE	OH_R-oversampling	0.8359	0.001	0.2802	1.3916	TRUE	91.08804337	91.9239484
All_R-oversampling	ESM+OH_SMOTE	-0.9995	0.001	-1.5552	-0.4438	TRUE	92.60705321	91.60757814
All_SMOTE	ESM+OH_SMOTE	-0.974	0.001	-1.5297	-0.4183	TRUE	92.58156347	91.60757814
ESM+OH_R-oversampling	ESM+OH_SMOTE	0.1533	0.9	-0.4024	0.709	FALSE	91.4542607	91.60757814
All_R-oversampling	ESM+OH_R-oversampling	-1.1528	0.001	-1.7085	-0.5971	TRUE	92.60705321	91.4542607
All_SMOTE	ESM+OH_R-oversampling	-1.1273	0.001	-1.683	-0.5716	TRUE	92.58156347	91.4542607
All_R-oversampling	ESM_SMOTE	-1.519	0.001	-2.0747	-0.9633	TRUE	92.60705321	91.08804337
All_SMOTE	ESM_SMOTE	-1.4935	0.001	-2.0492	-0.9378	TRUE	92.58156347	91.08804337
ESM+OH_R-oversampling	ESM_SMOTE	-0.3662	0.6206	-0.9219	0.1895	FALSE	91.4542607	91.08804337
ESM+OH_SMOTE	ESM_SMOTE	-0.5195	0.0964	-1.0752	0.0362	FALSE	91.60757814	91.08804337
ESM+UniRep_R-oversampling	ESM_SMOTE	0.5254	0.0875	-0.0303	1.0811	FALSE	90.56266872	91.08804337
ESM+UniRep_SMOTE	ESM_SMOTE	0.6158	0.0145	0.0601	1.1715	TRUE	90.47221834	91.08804337
ESM_R-oversampling	ESM_SMOTE	1.1744	0.001	0.6187	1.7301	TRUE	89.91365696	91.08804337
All_R-oversampling	ESM+UniRep_R-oversampling	-2.0444	0.001	-2.6001	-1.4887	TRUE	92.60705321	90.56266872
All_SMOTE	ESM+UniRep_R-oversampling	-2.0189	0.001	-2.5746	-1.4632	TRUE	92.58156347	90.56266872
ESM+OH_R-oversampling	ESM+UniRep_R-oversampling	-0.8916	0.001	-1.4473	-0.3359	TRUE	91.4542607	90.56266872
ESM+OH_SMOTE	ESM+UniRep_R-oversampling	-1.0449	0.001	-1.6006	-0.4892	TRUE	91.60757814	90.56266872
All_R-oversampling	ESM+UniRep_SMOTE	-2.1348	0.001	-2.6905	-1.5791	TRUE	92.60705321	90.47221834
All_SMOTE	ESM+UniRep_SMOTE	-2.1093	0.001	-2.6651	-1.5536	TRUE	92.58156347	90.47221834
ESM+OH_R-oversampling	ESM+UniRep_SMOTE	-0.982	0.001	-1.5378	-0.4263	TRUE	91.4542607	90.47221834
ESM+OH_SMOTE	ESM+UniRep_SMOTE	-1.1354	0.001	-1.6911	-0.5797	TRUE	91.60757814	90.47221834
ESM+UniRep_R-oversampling	ESM+UniRep_SMOTE	-0.0905	0.9	-0.6462	0.4653	FALSE	90.56266872	90.47221834
All_R-oversampling	ESM_R-oversampling	-2.6934	0.001	-3.2491	-2.1377	TRUE	92.60705321	89.91365696
All_SMOTE	ESM_R-oversampling	-2.6679	0.001	-3.2236	-2.1122	TRUE	92.58156347	89.91365696
ESM+OH_R-oversampling	ESM_R-oversampling	-1.5406	0.001	-2.0963	-0.9849	TRUE	91.4542607	89.91365696
ESM+OH_SMOTE	ESM_R-oversampling	-1.6939	0.001	-2.2496	-1.1382	TRUE	91.60757814	89.91365696
ESM+UniRep_R-oversampling	ESM_R-oversampling	-0.649	0.0068	-1.2047	-0.0933	TRUE	90.56266872	89.91365696
ESM+UniRep_SMOTE	ESM_R-oversampling	-0.5586	0.0474	-1.1143	-0.0029	TRUE	90.47221834	89.91365696
