# Supplementary material for: Protein Fitness Prediction Is Impacted by the Interplay of Language Models, Ensemble Learning, and Sampling Methods
Source: Pharmaceutics. 2023 Apr 25;15(5):1337. doi: 10.3390/pharmaceutics15051337 (PMC10224321; doi:10.3390/pharmaceutics15051337)
Supplement: Supplementary file 1 [file pharmaceutics-15-01337-s001.zip › MCDA/Tukey-F1.csv]

group1	group2	meandiff	p-adj	lower	upper	reject	mean1	mean2
Concat_All_R-oversampling	Concat_All_SMOTE	-0.0003	0.9	-0.0047	0.0042	FALSE	0.9261	0.9258
Concat_All_R-oversampling	ESM_R-oversampling	-0.0269	0.001	-0.0314	-0.0225	TRUE	0.9261	0.8991
Concat_All_R-oversampling	ESM_SMOTE	-0.0152	0.001	-0.0196	-0.0107	TRUE	0.9261	0.9109
Concat_All_R-oversampling	OH_R-oversampling	-0.0066	0.001	-0.0111	-0.0021	TRUE	0.9261	0.9195							X	F1
Concat_All_R-oversampling	OH_SMOTE	0.003	0.5119	-0.0015	0.0074	FALSE	0.9261	0.9290							Concat_All_R-oversampling	0.926070532
Concat_All_R-oversampling	UniRep_R-oversampling	-0.0058	0.002	-0.0102	-0.0013	TRUE	0.9261	0.9203							Concat_All_SMOTE	0.925815635
Concat_All_R-oversampling	UniRep_SMOTE	0.0046	0.0354	0.0002	0.0091	TRUE	0.9261	0.9307							ESM_R-oversampling	0.89913657
Concat_All_R-oversampling	Upvote_R-oversampling	0.0421	0.001	0.0377	0.0466	TRUE	0.9261	0.9682							ESM_SMOTE	0.910880434
Concat_All_R-oversampling	Upvote_SMOTE	0.0451	0.001	0.0407	0.0496	TRUE	0.9261	0.9712							OH_R-oversampling	0.919465873
Concat_All_SMOTE	ESM_R-oversampling	-0.0267	0.001	-0.0311	-0.0222	TRUE	0.9258	0.8991							OH_SMOTE	0.929025007
Concat_All_SMOTE	ESM_SMOTE	-0.0149	0.001	-0.0194	-0.0105	TRUE	0.9258	0.9109							UniRep_R-oversampling	0.920302259
Concat_All_SMOTE	OH_R-oversampling	-0.0063	0.001	-0.0108	-0.0019	TRUE	0.9258	0.9195							UniRep_SMOTE	0.930690358
Concat_All_SMOTE	OH_SMOTE	0.0032	0.3927	-0.0012	0.0077	FALSE	0.9258	0.9290							Upvote_R-oversampling	0.968180426
Concat_All_SMOTE	UniRep_R-oversampling	-0.0055	0.0041	-0.01	-0.0011	TRUE	0.9258	0.9203							Upvote_SMOTE	0.971211405
Concat_All_SMOTE	UniRep_SMOTE	0.0049	0.02	0.0004	0.0093	TRUE	0.9258	0.9307
Concat_All_SMOTE	Upvote_R-oversampling	0.0424	0.001	0.0379	0.0468	TRUE	0.9258	0.9682
Concat_All_SMOTE	Upvote_SMOTE	0.0454	0.001	0.0409	0.0499	TRUE	0.9258	0.9712
ESM_R-oversampling	ESM_SMOTE	0.0117	0.001	0.0073	0.0162	TRUE	0.8991	0.9109
ESM_R-oversampling	OH_R-oversampling	0.0203	0.001	0.0159	0.0248	TRUE	0.8991	0.9195
ESM_R-oversampling	OH_SMOTE	0.0299	0.001	0.0254	0.0343	TRUE	0.8991	0.9290
ESM_R-oversampling	UniRep_R-oversampling	0.0212	0.001	0.0167	0.0256	TRUE	0.8991	0.9203
ESM_R-oversampling	UniRep_SMOTE	0.0316	0.001	0.0271	0.036	TRUE	0.8991	0.9307
ESM_R-oversampling	Upvote_R-oversampling	0.069	0.001	0.0646	0.0735	TRUE	0.8991	0.9682
ESM_R-oversampling	Upvote_SMOTE	0.0721	0.001	0.0676	0.0765	TRUE	0.8991	0.9712
ESM_SMOTE	OH_R-oversampling	0.0086	0.001	0.0041	0.013	TRUE	0.9109	0.9195
ESM_SMOTE	OH_SMOTE	0.0181	0.001	0.0137	0.0226	TRUE	0.9109	0.9290
ESM_SMOTE	UniRep_R-oversampling	0.0094	0.001	0.005	0.0139	TRUE	0.9109	0.9203
ESM_SMOTE	UniRep_SMOTE	0.0198	0.001	0.0154	0.0243	TRUE	0.9109	0.9307
ESM_SMOTE	Upvote_R-oversampling	0.0573	0.001	0.0528	0.0618	TRUE	0.9109	0.9682
ESM_SMOTE	Upvote_SMOTE	0.0603	0.001	0.0559	0.0648	TRUE	0.9109	0.9712
OH_R-oversampling	OH_SMOTE	0.0096	0.001	0.0051	0.014	TRUE	0.9195	0.9290
OH_R-oversampling	UniRep_R-oversampling	0.0008	0.9	-0.0036	0.0053	FALSE	0.9195	0.9203
OH_R-oversampling	UniRep_SMOTE	0.0112	0.001	0.0068	0.0157	TRUE	0.9195	0.9307
OH_R-oversampling	Upvote_R-oversampling	0.0487	0.001	0.0443	0.0532	TRUE	0.9195	0.9682
OH_R-oversampling	Upvote_SMOTE	0.0517	0.001	0.0473	0.0562	TRUE	0.9195	0.9712
OH_SMOTE	UniRep_R-oversampling	-0.0087	0.001	-0.0132	-0.0043	TRUE	0.9290	0.9203
OH_SMOTE	UniRep_SMOTE	0.0017	0.9	-0.0028	0.0061	FALSE	0.9290	0.9307
OH_SMOTE	Upvote_R-oversampling	0.0392	0.001	0.0347	0.0436	TRUE	0.9290	0.9682
OH_SMOTE	Upvote_SMOTE	0.0422	0.001	0.0377	0.0466	TRUE	0.9290	0.9712
UniRep_R-oversampling	UniRep_SMOTE	0.0104	0.001	0.0059	0.0148	TRUE	0.9203	0.9307
UniRep_R-oversampling	Upvote_R-oversampling	0.0479	0.001	0.0434	0.0523	TRUE	0.9203	0.9682
UniRep_R-oversampling	Upvote_SMOTE	0.0509	0.001	0.0465	0.0554	TRUE	0.9203	0.9712
UniRep_SMOTE	Upvote_R-oversampling	0.0375	0.001	0.033	0.0419	TRUE	0.9307	0.9682
UniRep_SMOTE	Upvote_SMOTE	0.0405	0.001	0.0361	0.045	TRUE	0.9307	0.9712
Upvote_R-oversampling	Upvote_SMOTE	0.003	0.4776	-0.0014	0.0075	FALSE	0.9682	0.9712
