# Supplementary material for: Protein Fitness Prediction Is Impacted by the Interplay of Language Models, Ensemble Learning, and Sampling Methods
Source: Pharmaceutics. 2023 Apr 25;15(5):1337. doi: 10.3390/pharmaceutics15051337 (PMC10224321; doi:10.3390/pharmaceutics15051337)
Supplement: Supplementary file 1 [file pharmaceutics-15-01337-s001.zip › MCDA/TUKEY-TPR.csv]

group1	group2	meandiff	p-adj	lower	upper	reject	mean1	mean2								TPR
Concat_All_R-oversampling	Concat_All_SMOTE	0.0001	0.9	-0.0036	0.0038	FALSE	0.9607	0.9608							Upvote_R-oversampling	0.962205156
Concat_All_R-oversampling	ESM_R-oversampling	-0.0032	0.1466	-0.0069	0.0005	FALSE	0.9607	0.9575							Upvote_SMOTE	0.961354909
Concat_All_R-oversampling	ESM_SMOTE	-0.0059	0.001	-0.0096	-0.0022	TRUE	0.9607	0.9548							Concat_All_SMOTE	0.960806363
Concat_All_R-oversampling	OH_R-oversampling	-0.0015	0.9	-0.0052	0.0023	FALSE	0.9607	0.9593							Concat_All_R-oversampling	0.960724081
Concat_All_R-oversampling	OH_SMOTE	-0.0029	0.2839	-0.0066	0.0008	FALSE	0.9607	0.9578							OH_R-oversampling	0.959270433
Concat_All_R-oversampling	UniRep_R-oversampling	-0.0032	0.1551	-0.0069	0.0005	FALSE	0.9607	0.9575							OH_SMOTE	0.957844213
Concat_All_R-oversampling	UniRep_SMOTE	-0.005	0.001	-0.0088	-0.0013	TRUE	0.9607	0.9557							UniRep_R-oversampling	0.957515085
Concat_All_R-oversampling	Upvote_R-oversampling	0.0015	0.9	-0.0022	0.0052	FALSE	0.9607	0.9622							ESM_R-oversampling	0.957487658
Concat_All_R-oversampling	Upvote_SMOTE	0.0006	0.9	-0.0031	0.0043	FALSE	0.9607	0.9614							UniRep_SMOTE	0.955677455
Concat_All_SMOTE	ESM_R-oversampling	-0.0033	0.1242	-0.007	0.0004	FALSE	0.9608	0.9575							ESM_SMOTE	0.954827208
Concat_All_SMOTE	ESM_SMOTE	-0.006	0.001	-0.0097	-0.0023	TRUE	0.9608	0.9548
Concat_All_SMOTE	OH_R-oversampling	-0.0015	0.9	-0.0052	0.0022	FALSE	0.9608	0.9593
Concat_All_SMOTE	OH_SMOTE	-0.003	0.2465	-0.0067	0.0007	FALSE	0.9608	0.9578
Concat_All_SMOTE	UniRep_R-oversampling	-0.0033	0.1305	-0.007	0.0004	FALSE	0.9608	0.9575
Concat_All_SMOTE	UniRep_SMOTE	-0.0051	0.001	-0.0088	-0.0014	TRUE	0.9608	0.9557
Concat_All_SMOTE	Upvote_R-oversampling	0.0014	0.9	-0.0023	0.0051	FALSE	0.9608	0.9622
Concat_All_SMOTE	Upvote_SMOTE	0.0005	0.9	-0.0032	0.0043	FALSE	0.9608	0.9614
ESM_R-oversampling	ESM_SMOTE	-0.0027	0.3998	-0.0064	0.0011	FALSE	0.9575	0.9548
ESM_R-oversampling	OH_R-oversampling	0.0018	0.866	-0.0019	0.0055	FALSE	0.9575	0.9593
ESM_R-oversampling	OH_SMOTE	0.0004	0.9	-0.0034	0.0041	FALSE	0.9575	0.9578
ESM_R-oversampling	UniRep_R-oversampling	0	0.9	-0.0037	0.0037	FALSE	0.9575	0.9575
ESM_R-oversampling	UniRep_SMOTE	-0.0018	0.8516	-0.0055	0.0019	FALSE	0.9575	0.9557
ESM_R-oversampling	Upvote_R-oversampling	0.0047	0.0027	0.001	0.0084	TRUE	0.9575	0.9622
ESM_R-oversampling	Upvote_SMOTE	0.0039	0.0336	0.0002	0.0076	TRUE	0.9575	0.9614
ESM_SMOTE	OH_R-oversampling	0.0044	0.0065	0.0007	0.0082	TRUE	0.9548	0.9593
ESM_SMOTE	OH_SMOTE	0.003	0.2238	-0.0007	0.0067	FALSE	0.9548	0.9578
ESM_SMOTE	UniRep_R-oversampling	0.0027	0.3841	-0.001	0.0064	FALSE	0.9548	0.9575
ESM_SMOTE	UniRep_SMOTE	0.0009	0.9	-0.0029	0.0046	FALSE	0.9548	0.9557
ESM_SMOTE	Upvote_R-oversampling	0.0074	0.001	0.0037	0.0111	TRUE	0.9548	0.9622
ESM_SMOTE	Upvote_SMOTE	0.0065	0.001	0.0028	0.0102	TRUE	0.9548	0.9614
OH_R-oversampling	OH_SMOTE	-0.0014	0.9	-0.0051	0.0023	FALSE	0.9593	0.9578
OH_R-oversampling	UniRep_R-oversampling	-0.0018	0.8803	-0.0055	0.002	FALSE	0.9593	0.9575
OH_R-oversampling	UniRep_SMOTE	-0.0036	0.067	-0.0073	0.0001	FALSE	0.9593	0.9557
OH_R-oversampling	Upvote_R-oversampling	0.0029	0.2586	-0.0008	0.0066	FALSE	0.9593	0.9622
OH_R-oversampling	Upvote_SMOTE	0.0021	0.7084	-0.0016	0.0058	FALSE	0.9593	0.9614
OH_SMOTE	UniRep_R-oversampling	-0.0003	0.9	-0.004	0.0034	FALSE	0.9578	0.9575
OH_SMOTE	UniRep_SMOTE	-0.0022	0.6654	-0.0059	0.0015	FALSE	0.9578	0.9557
OH_SMOTE	Upvote_R-oversampling	0.0044	0.0083	0.0006	0.0081	TRUE	0.9578	0.9622
OH_SMOTE	Upvote_SMOTE	0.0035	0.0813	-0.0002	0.0072	FALSE	0.9578	0.9614
UniRep_R-oversampling	UniRep_SMOTE	-0.0018	0.8373	-0.0055	0.0019	FALSE	0.9575	0.9557
UniRep_R-oversampling	Upvote_R-oversampling	0.0047	0.003	0.001	0.0084	TRUE	0.9575	0.9622
UniRep_R-oversampling	Upvote_SMOTE	0.0038	0.0361	0.0001	0.0076	TRUE	0.9575	0.9614
UniRep_SMOTE	Upvote_R-oversampling	0.0065	0.001	0.0028	0.0102	TRUE	0.9557	0.9622
UniRep_SMOTE	Upvote_SMOTE	0.0057	0.001	0.002	0.0094	TRUE	0.9557	0.9614
Upvote_R-oversampling	Upvote_SMOTE	-0.0009	0.9	-0.0046	0.0029	FALSE	0.9622	0.9614
