# Supplementary material for: Protein Fitness Prediction Is Impacted by the Interplay of Language Models, Ensemble Learning, and Sampling Methods
Source: Pharmaceutics. 2023 Apr 25;15(5):1337. doi: 10.3390/pharmaceutics15051337 (PMC10224321; doi:10.3390/pharmaceutics15051337)
Supplement: Supplementary file 1 [file pharmaceutics-15-01337-s001.zip › MCDA/Tukey_FDR.csv]

group1	group2	meandiff	p-adj	lower	upper	reject	mean1	mean2
Concat_All_R-oversampling	Concat_All_SMOTE	0.0006	0.9	-0.007	0.0081	FALSE	0.1061	0.1067
Concat_All_R-oversampling	ESM_R-oversampling	0.0464	0.001	0.0388	0.0539	TRUE	0.1061	0.1525
Concat_All_R-oversampling	ESM_SMOTE	0.023	0.001	0.0155	0.0306	TRUE	0.1061	0.1292
Concat_All_R-oversampling	OH_R-oversampling	0.011	0.001	0.0035	0.0186	TRUE	0.1061	0.1171
Concat_All_R-oversampling	OH_SMOTE	-0.008	0.0269	-0.0156	-0.0005	TRUE	0.1061	0.0981
Concat_All_R-oversampling	UniRep_R-oversampling	0.008	0.0284	0.0004	0.0155	TRUE	0.1061	0.1141
Concat_All_R-oversampling	UniRep_SMOTE	-0.0131	0.001	-0.0207	-0.0056	TRUE	0.1061	0.0930
Concat_All_R-oversampling	Upvote_R-oversampling	-0.0803	0.001	-0.0879	-0.0728	TRUE	0.1061	0.0258
Concat_All_R-oversampling	Upvote_SMOTE	-0.0874	0.001	-0.0949	-0.0799	TRUE	0.1061	0.0187						X	FDR
Concat_All_SMOTE	ESM_R-oversampling	0.0458	0.001	0.0383	0.0533	TRUE	0.1067	0.1525						Upvote_SMOTE	0.018722144
Concat_All_SMOTE	ESM_SMOTE	0.0225	0.001	0.015	0.03	TRUE	0.1067	0.1292						Upvote_R-oversampling	0.025762831
Concat_All_SMOTE	OH_R-oversampling	0.0105	0.001	0.0029	0.018	TRUE	0.1067	0.1171						UniRep_SMOTE	0.092986664
Concat_All_SMOTE	OH_SMOTE	-0.0086	0.0125	-0.0161	-0.001	TRUE	0.1067	0.0981						OH_SMOTE	0.098087463
Concat_All_SMOTE	UniRep_R-oversampling	0.0074	0.0573	-0.0001	0.015	FALSE	0.1067	0.1141						Concat_All_R-oversampling	0.106109865
Concat_All_SMOTE	UniRep_SMOTE	-0.0137	0.001	-0.0212	-0.0061	TRUE	0.1067	0.0930						Concat_All_SMOTE	0.106665892
Concat_All_SMOTE	Upvote_R-oversampling	-0.0809	0.001	-0.0884	-0.0734	TRUE	0.1067	0.0258						UniRep_R-oversampling	0.114090791
Concat_All_SMOTE	Upvote_SMOTE	-0.0879	0.001	-0.0955	-0.0804	TRUE	0.1067	0.0187						OH_R-oversampling	0.11712865
ESM_R-oversampling	ESM_SMOTE	-0.0233	0.001	-0.0309	-0.0158	TRUE	0.1525	0.1292						ESM_SMOTE	0.129157805
ESM_R-oversampling	OH_R-oversampling	-0.0353	0.001	-0.0429	-0.0278	TRUE	0.1525	0.1171						ESM_R-oversampling	0.152473863
ESM_R-oversampling	OH_SMOTE	-0.0544	0.001	-0.0619	-0.0469	TRUE	0.1525	0.0981
ESM_R-oversampling	UniRep_R-oversampling	-0.0384	0.001	-0.0459	-0.0308	TRUE	0.1525	0.1141
ESM_R-oversampling	UniRep_SMOTE	-0.0595	0.001	-0.067	-0.052	TRUE	0.1525	0.0930
ESM_R-oversampling	Upvote_R-oversampling	-0.1267	0.001	-0.1342	-0.1192	TRUE	0.1525	0.0258
ESM_R-oversampling	Upvote_SMOTE	-0.1338	0.001	-0.1413	-0.1262	TRUE	0.1525	0.0187
ESM_SMOTE	OH_R-oversampling	-0.012	0.001	-0.0196	-0.0045	TRUE	0.1292	0.1171
ESM_SMOTE	OH_SMOTE	-0.0311	0.001	-0.0386	-0.0235	TRUE	0.1292	0.0981
ESM_SMOTE	UniRep_R-oversampling	-0.0151	0.001	-0.0226	-0.0075	TRUE	0.1292	0.1141
ESM_SMOTE	UniRep_SMOTE	-0.0362	0.001	-0.0437	-0.0286	TRUE	0.1292	0.0930
ESM_SMOTE	Upvote_R-oversampling	-0.1034	0.001	-0.1109	-0.0959	TRUE	0.1292	0.0258
ESM_SMOTE	Upvote_SMOTE	-0.1104	0.001	-0.118	-0.1029	TRUE	0.1292	0.0187
OH_R-oversampling	OH_SMOTE	-0.019	0.001	-0.0266	-0.0115	TRUE	0.1171	0.0981
OH_R-oversampling	UniRep_R-oversampling	-0.003	0.9	-0.0106	0.0045	FALSE	0.1171	0.1141
OH_R-oversampling	UniRep_SMOTE	-0.0241	0.001	-0.0317	-0.0166	TRUE	0.1171	0.0930
OH_R-oversampling	Upvote_R-oversampling	-0.0914	0.001	-0.0989	-0.0838	TRUE	0.1171	0.0258
OH_R-oversampling	Upvote_SMOTE	-0.0984	0.001	-0.1059	-0.0909	TRUE	0.1171	0.0187
OH_SMOTE	UniRep_R-oversampling	0.016	0.001	0.0085	0.0235	TRUE	0.0981	0.1141
OH_SMOTE	UniRep_SMOTE	-0.0051	0.4844	-0.0126	0.0024	FALSE	0.0981	0.0930
OH_SMOTE	Upvote_R-oversampling	-0.0723	0.001	-0.0799	-0.0648	TRUE	0.0981	0.0258
OH_SMOTE	Upvote_SMOTE	-0.0794	0.001	-0.0869	-0.0718	TRUE	0.0981	0.0187
UniRep_R-oversampling	UniRep_SMOTE	-0.0211	0.001	-0.0286	-0.0136	TRUE	0.1141	0.0930
UniRep_R-oversampling	Upvote_R-oversampling	-0.0883	0.001	-0.0959	-0.0808	TRUE	0.1141	0.0258
UniRep_R-oversampling	Upvote_SMOTE	-0.0954	0.001	-0.1029	-0.0878	TRUE	0.1141	0.0187
UniRep_SMOTE	Upvote_R-oversampling	-0.0672	0.001	-0.0748	-0.0597	TRUE	0.0930	0.0258
UniRep_SMOTE	Upvote_SMOTE	-0.0743	0.001	-0.0818	-0.0667	TRUE	0.0930	0.0187
Upvote_R-oversampling	Upvote_SMOTE	-0.007	0.089	-0.0146	0.0005	FALSE	0.0258	0.0187
