# Supplementary material for: Protein Fitness Prediction Is Impacted by the Interplay of Language Models, Ensemble Learning, and Sampling Methods
Source: Pharmaceutics. 2023 Apr 25;15(5):1337. doi: 10.3390/pharmaceutics15051337 (PMC10224321; doi:10.3390/pharmaceutics15051337)
Supplement: Supplementary file 1 [file pharmaceutics-15-01337-s001.zip › MCDA/Tukey_FPR.csv]

group1	group2	meandiff	p-adj	lower	upper	reject	mean 1	mean 2
Concat_All_R-oversampling	Concat_All_SMOTE	0	0.9	-0.0006	0.0007	FALSE	0.008393484	0.008441873
Concat_All_R-oversampling	ESM_R-oversampling	0.0043	0.001	0.0036	0.0049	TRUE	0.008393484	0.01266785
Concat_All_R-oversampling	ESM_SMOTE	0.002	0.001	0.0014	0.0027	TRUE	0.008393484	0.010415743
Concat_All_R-oversampling	OH_R-oversampling	0.001	0.001	0.0003	0.0016	TRUE	0.008393484	0.009361265							X	FPR
Concat_All_R-oversampling	OH_SMOTE	-0.0007	0.0209	-0.0014	-0.0001	TRUE	0.008393484	0.007661599							Concat_All_R-oversampling	0.008393484
Concat_All_R-oversampling	UniRep_R-oversampling	0.0007	0.0463	0	0.0013	TRUE	0.008393484	0.00907093							Concat_All_SMOTE	0.008441873
Concat_All_R-oversampling	UniRep_SMOTE	-0.0012	0.001	-0.0019	-0.0005	TRUE	0.008393484	0.007207952							ESM_R-oversampling	0.01266785
Concat_All_R-oversampling	Upvote_R-oversampling	-0.0065	0.001	-0.0072	-0.0059	TRUE	0.008393484	0.001871043							ESM_SMOTE	0.010415743
Concat_All_R-oversampling	Upvote_SMOTE	-0.007	0.001	-0.0077	-0.0064	TRUE	0.008393484	0.001348845							OH_R-oversampling	0.009361265
Concat_All_SMOTE	ESM_R-oversampling	0.0042	0.001	0.0036	0.0049	TRUE	0.008441873	0.01266785							OH_SMOTE	0.007661599
Concat_All_SMOTE	ESM_SMOTE	0.002	0.001	0.0013	0.0026	TRUE	0.008441873	0.010415743							UniRep_R-oversampling	0.00907093
Concat_All_SMOTE	OH_R-oversampling	0.0009	0.001	0.0002	0.0016	TRUE	0.008441873	0.009361265							UniRep_SMOTE	0.007207952
Concat_All_SMOTE	OH_SMOTE	-0.0008	0.0097	-0.0015	-0.0001	TRUE	0.008441873	0.007661599							Upvote_R-oversampling	0.001871043
Concat_All_SMOTE	UniRep_R-oversampling	0.0006	0.0875	0	0.0013	FALSE	0.008441873	0.00907093							Upvote_SMOTE	0.001348845
Concat_All_SMOTE	UniRep_SMOTE	-0.0012	0.001	-0.0019	-0.0006	TRUE	0.008441873	0.007207952
Concat_All_SMOTE	Upvote_R-oversampling	-0.0066	0.001	-0.0072	-0.0059	TRUE	0.008441873	0.001871043
Concat_All_SMOTE	Upvote_SMOTE	-0.0071	0.001	-0.0078	-0.0064	TRUE	0.008441873	0.001348845
ESM_R-oversampling	ESM_SMOTE	-0.0023	0.001	-0.0029	-0.0016	TRUE	0.01266785	0.010415743
ESM_R-oversampling	OH_R-oversampling	-0.0033	0.001	-0.004	-0.0026	TRUE	0.01266785	0.009361265
ESM_R-oversampling	OH_SMOTE	-0.005	0.001	-0.0057	-0.0043	TRUE	0.01266785	0.007661599
ESM_R-oversampling	UniRep_R-oversampling	-0.0036	0.001	-0.0043	-0.0029	TRUE	0.01266785	0.00907093
ESM_R-oversampling	UniRep_SMOTE	-0.0055	0.001	-0.0061	-0.0048	TRUE	0.01266785	0.007207952
ESM_R-oversampling	Upvote_R-oversampling	-0.0108	0.001	-0.0115	-0.0101	TRUE	0.01266785	0.001871043
ESM_R-oversampling	Upvote_SMOTE	-0.0113	0.001	-0.012	-0.0106	TRUE	0.01266785	0.001348845
ESM_SMOTE	OH_R-oversampling	-0.0011	0.001	-0.0017	-0.0004	TRUE	0.010415743	0.009361265
ESM_SMOTE	OH_SMOTE	-0.0028	0.001	-0.0034	-0.0021	TRUE	0.010415743	0.007661599
ESM_SMOTE	UniRep_R-oversampling	-0.0013	0.001	-0.002	-0.0007	TRUE	0.010415743	0.00907093
ESM_SMOTE	UniRep_SMOTE	-0.0032	0.001	-0.0039	-0.0025	TRUE	0.010415743	0.007207952
ESM_SMOTE	Upvote_R-oversampling	-0.0085	0.001	-0.0092	-0.0079	TRUE	0.010415743	0.001871043
ESM_SMOTE	Upvote_SMOTE	-0.0091	0.001	-0.0097	-0.0084	TRUE	0.010415743	0.001348845
OH_R-oversampling	OH_SMOTE	-0.0017	0.001	-0.0024	-0.001	TRUE	0.009361265	0.007661599
OH_R-oversampling	UniRep_R-oversampling	-0.0003	0.9	-0.001	0.0004	FALSE	0.009361265	0.00907093
OH_R-oversampling	UniRep_SMOTE	-0.0022	0.001	-0.0028	-0.0015	TRUE	0.009361265	0.007207952
OH_R-oversampling	Upvote_R-oversampling	-0.0075	0.001	-0.0082	-0.0068	TRUE	0.009361265	0.001871043
OH_R-oversampling	Upvote_SMOTE	-0.008	0.001	-0.0087	-0.0073	TRUE	0.009361265	0.001348845
OH_SMOTE	UniRep_R-oversampling	0.0014	0.001	0.0007	0.0021	TRUE	0.007661599	0.00907093
OH_SMOTE	UniRep_SMOTE	-0.0005	0.4878	-0.0011	0.0002	FALSE	0.007661599	0.007207952
OH_SMOTE	Upvote_R-oversampling	-0.0058	0.001	-0.0065	-0.0051	TRUE	0.007661599	0.001871043
OH_SMOTE	Upvote_SMOTE	-0.0063	0.001	-0.007	-0.0056	TRUE	0.007661599	0.001348845
UniRep_R-oversampling	UniRep_SMOTE	-0.0019	0.001	-0.0025	-0.0012	TRUE	0.00907093	0.007207952
UniRep_R-oversampling	Upvote_R-oversampling	-0.0072	0.001	-0.0079	-0.0065	TRUE	0.00907093	0.001871043
UniRep_R-oversampling	Upvote_SMOTE	-0.0077	0.001	-0.0084	-0.0071	TRUE	0.00907093	0.001348845
UniRep_SMOTE	Upvote_R-oversampling	-0.0053	0.001	-0.006	-0.0047	TRUE	0.007207952	0.001871043
UniRep_SMOTE	Upvote_SMOTE	-0.0059	0.001	-0.0065	-0.0052	TRUE	0.007207952	0.001348845
Upvote_R-oversampling	Upvote_SMOTE	-0.0005	0.2817	-0.0012	0.0001	FALSE	0.001871043	0.001348845
