# Supplementary material for: Protein Fitness Prediction Is Impacted by the Interplay of Language Models, Ensemble Learning, and Sampling Methods
Source: Pharmaceutics. 2023 Apr 25;15(5):1337. doi: 10.3390/pharmaceutics15051337 (PMC10224321; doi:10.3390/pharmaceutics15051337)
Supplement: Supplementary file 1 [file pharmaceutics-15-01337-s001.zip › MCDA/Tukey_NPV.csv]

group1	group2	meandiff	p-adj	lower	upper	reject	mean1	mean2
Concat_All_R-oversampling	Concat_All_SMOTE	0	0.9	-0.0003	0.0003	FALSE	0.997096875	0.997102771
Concat_All_R-oversampling	ESM_R-oversampling	-0.0003	0.0994	-0.0005	0	FALSE	0.997096875	0.996844953
Concat_All_R-oversampling	ESM_SMOTE	-0.0004	0.001	-0.0007	-0.0002	TRUE	0.997096875	0.996655744
Concat_All_R-oversampling	OH_R-oversampling	-0.0001	0.9	-0.0004	0.0002	FALSE	0.997096875	0.996986832
Concat_All_R-oversampling	OH_SMOTE	-0.0002	0.2982	-0.0005	0.0001	FALSE	0.997096875	0.996886895
Concat_All_R-oversampling	UniRep_R-oversampling	-0.0002	0.1458	-0.0005	0	FALSE	0.997096875	0.99685824
Concat_All_R-oversampling	UniRep_SMOTE	-0.0004	0.0011	-0.0006	-0.0001	TRUE	0.997096875	0.99672894
Concat_All_R-oversampling	Upvote_R-oversampling	0.0001	0.8945	-0.0001	0.0004	FALSE	0.997096875	0.997224211
Concat_All_R-oversampling	Upvote_SMOTE	0.0001	0.9	-0.0002	0.0003	FALSE	0.997096875	0.997163415
Concat_All_SMOTE	ESM_R-oversampling	-0.0003	0.0834	-0.0005	0	FALSE	0.997102771	0.996844953
Concat_All_SMOTE	ESM_SMOTE	-0.0004	0.001	-0.0007	-0.0002	TRUE	0.997102771	0.996655744
Concat_All_SMOTE	OH_R-oversampling	-0.0001	0.9	-0.0004	0.0002	FALSE	0.997102771	0.996986832
Concat_All_SMOTE	OH_SMOTE	-0.0002	0.2607	-0.0005	0.0001	FALSE	0.997102771	0.996886895
Concat_All_SMOTE	UniRep_R-oversampling	-0.0002	0.1241	-0.0005	0	FALSE	0.997102771	0.99685824
Concat_All_SMOTE	UniRep_SMOTE	-0.0004	0.001	-0.0006	-0.0001	TRUE	0.997102771	0.99672894
Concat_All_SMOTE	Upvote_R-oversampling	0.0001	0.9	-0.0002	0.0004	FALSE	0.997102771	0.997224211
Concat_All_SMOTE	Upvote_SMOTE	0.0001	0.9	-0.0002	0.0003	FALSE	0.997102771	0.997163415
ESM_R-oversampling	ESM_SMOTE	-0.0002	0.453	-0.0005	0.0001	FALSE	0.996844953	0.996655744
ESM_R-oversampling	OH_R-oversampling	0.0001	0.7913	-0.0001	0.0004	FALSE	0.996844953	0.996986832
ESM_R-oversampling	OH_SMOTE	0	0.9	-0.0002	0.0003	FALSE	0.996844953	0.996886895
ESM_R-oversampling	UniRep_R-oversampling	0	0.9	-0.0003	0.0003	FALSE	0.996844953	0.99685824
ESM_R-oversampling	UniRep_SMOTE	-0.0001	0.9	-0.0004	0.0002	FALSE	0.996844953	0.99672894
ESM_R-oversampling	Upvote_R-oversampling	0.0004	0.001	0.0001	0.0007	TRUE	0.996844953	0.997224211
ESM_R-oversampling	Upvote_SMOTE	0.0003	0.0094	0	0.0006	TRUE	0.996844953	0.997163415
ESM_SMOTE	OH_R-oversampling	0.0003	0.0056	0.0001	0.0006	TRUE	0.996655744	0.996986832
ESM_SMOTE	OH_SMOTE	0.0002	0.1784	0	0.0005	FALSE	0.996655744	0.996886895
ESM_SMOTE	UniRep_R-oversampling	0.0002	0.3501	-0.0001	0.0005	FALSE	0.996655744	0.99685824
ESM_SMOTE	UniRep_SMOTE	0.0001	0.9	-0.0002	0.0003	FALSE	0.996655744	0.99672894
ESM_SMOTE	Upvote_R-oversampling	0.0006	0.001	0.0003	0.0008	TRUE	0.996655744	0.997224211				X	NPV
ESM_SMOTE	Upvote_SMOTE	0.0005	0.001	0.0002	0.0008	TRUE	0.996655744	0.997163415				Concat_All_R-oversampling	0.997096875
OH_R-oversampling	OH_SMOTE	-0.0001	0.9	-0.0004	0.0002	FALSE	0.996986832	0.996886895				Concat_All_SMOTE	0.997102771
OH_R-oversampling	UniRep_R-oversampling	-0.0001	0.8855	-0.0004	0.0001	FALSE	0.996986832	0.99685824				ESM_R-oversampling	0.996844953
OH_R-oversampling	UniRep_SMOTE	-0.0003	0.0832	-0.0005	0	FALSE	0.996986832	0.99672894				ESM_SMOTE	0.996655744
OH_R-oversampling	Upvote_R-oversampling	0.0002	0.1511	0	0.0005	FALSE	0.996986832	0.997224211				OH_R-oversampling	0.996986832
OH_R-oversampling	Upvote_SMOTE	0.0002	0.5453	-0.0001	0.0005	FALSE	0.996986832	0.997163415				OH_SMOTE	0.996886895
OH_SMOTE	UniRep_R-oversampling	0	0.9	-0.0003	0.0002	FALSE	0.996886895	0.99685824				UniRep_R-oversampling	0.99685824
OH_SMOTE	UniRep_SMOTE	-0.0002	0.6773	-0.0004	0.0001	FALSE	0.996886895	0.99672894				UniRep_SMOTE	0.99672894
OH_SMOTE	Upvote_R-oversampling	0.0003	0.0043	0.0001	0.0006	TRUE	0.996886895	0.997224211				Upvote_R-oversampling	0.997224211
OH_SMOTE	Upvote_SMOTE	0.0003	0.0451	0	0.0005	TRUE	0.996886895	0.997163415				Upvote_SMOTE	0.997163415
UniRep_R-oversampling	UniRep_SMOTE	-0.0001	0.8805	-0.0004	0.0001	FALSE	0.99685824	0.99672894
UniRep_R-oversampling	Upvote_R-oversampling	0.0004	0.0012	0.0001	0.0006	TRUE	0.99685824	0.997224211
UniRep_R-oversampling	Upvote_SMOTE	0.0003	0.0158	0	0.0006	TRUE	0.99685824	0.997163415
UniRep_SMOTE	Upvote_R-oversampling	0.0005	0.001	0.0002	0.0008	TRUE	0.99672894	0.997224211
UniRep_SMOTE	Upvote_SMOTE	0.0004	0.001	0.0002	0.0007	TRUE	0.99672894	0.997163415
Upvote_R-oversampling	Upvote_SMOTE	-0.0001	0.9	-0.0003	0.0002	FALSE	0.997224211	0.997163415
