# Supplementary material for: Protein Fitness Prediction Is Impacted by the Interplay of Language Models, Ensemble Learning, and Sampling Methods
Source: Pharmaceutics. 2023 Apr 25;15(5):1337. doi: 10.3390/pharmaceutics15051337 (PMC10224321; doi:10.3390/pharmaceutics15051337)
Supplement: Supplementary file 1 [file pharmaceutics-15-01337-s001.zip › MCDA/Tukey_Precision.csv]

group1	group2	meandiff	p-adj	lower	upper	reject	mean1	mean2
Concat_All_R-oversampling	Concat_All_SMOTE	-0.0006	0.9	-0.0081	0.007	FALSE	0.8939	0.8933
Concat_All_R-oversampling	ESM_R-oversampling	-0.0464	0.001	-0.0539	-0.0388	TRUE	0.8939	0.8475
Concat_All_R-oversampling	ESM_SMOTE	-0.023	0.001	-0.0306	-0.0155	TRUE	0.8939	0.8708
Concat_All_R-oversampling	OH_R-oversampling	-0.011	0.001	-0.0186	-0.0035	TRUE	0.8939	0.8829
Concat_All_R-oversampling	OH_SMOTE	0.008	0.0269	0.0005	0.0156	TRUE	0.8939	0.9019
Concat_All_R-oversampling	UniRep_R-oversampling	-0.008	0.0284	-0.0155	-0.0004	TRUE	0.8939	0.8859
Concat_All_R-oversampling	UniRep_SMOTE	0.0131	0.001	0.0056	0.0207	TRUE	0.8939	0.9070						X	Precision
Concat_All_R-oversampling	Upvote_R-oversampling	0.0803	0.001	0.0728	0.0879	TRUE	0.8939	0.9742						Concat_All_R-oversampling	0.893890135
Concat_All_R-oversampling	Upvote_SMOTE	0.0874	0.001	0.0799	0.0949	TRUE	0.8939	0.9813						Concat_All_SMOTE	0.893334108
Concat_All_SMOTE	ESM_R-oversampling	-0.0458	0.001	-0.0533	-0.0383	TRUE	0.8933	0.8475						ESM_R-oversampling	0.847526137
Concat_All_SMOTE	ESM_SMOTE	-0.0225	0.001	-0.03	-0.015	TRUE	0.8933	0.8708						ESM_SMOTE	0.870842195
Concat_All_SMOTE	OH_R-oversampling	-0.0105	0.001	-0.018	-0.0029	TRUE	0.8933	0.8829						OH_R-oversampling	0.88287135
Concat_All_SMOTE	OH_SMOTE	0.0086	0.0125	0.001	0.0161	TRUE	0.8933	0.9019						OH_SMOTE	0.901912537
Concat_All_SMOTE	UniRep_R-oversampling	-0.0074	0.0573	-0.015	0.0001	FALSE	0.8933	0.8859						UniRep_R-oversampling	0.885909209
Concat_All_SMOTE	UniRep_SMOTE	0.0137	0.001	0.0061	0.0212	TRUE	0.8933	0.9070						UniRep_SMOTE	0.907013336
Concat_All_SMOTE	Upvote_R-oversampling	0.0809	0.001	0.0734	0.0884	TRUE	0.8933	0.9742						Upvote_R-oversampling	0.974237169
Concat_All_SMOTE	Upvote_SMOTE	0.0879	0.001	0.0804	0.0955	TRUE	0.8933	0.9813						Upvote_SMOTE	0.981277856
ESM_R-oversampling	ESM_SMOTE	0.0233	0.001	0.0158	0.0309	TRUE	0.8475	0.8708
ESM_R-oversampling	OH_R-oversampling	0.0353	0.001	0.0278	0.0429	TRUE	0.8475	0.8829
ESM_R-oversampling	OH_SMOTE	0.0544	0.001	0.0469	0.0619	TRUE	0.8475	0.9019
ESM_R-oversampling	UniRep_R-oversampling	0.0384	0.001	0.0308	0.0459	TRUE	0.8475	0.8859
ESM_R-oversampling	UniRep_SMOTE	0.0595	0.001	0.052	0.067	TRUE	0.8475	0.9070
ESM_R-oversampling	Upvote_R-oversampling	0.1267	0.001	0.1192	0.1342	TRUE	0.8475	0.9742
ESM_R-oversampling	Upvote_SMOTE	0.1338	0.001	0.1262	0.1413	TRUE	0.8475	0.9813
ESM_SMOTE	OH_R-oversampling	0.012	0.001	0.0045	0.0196	TRUE	0.8708	0.8829
ESM_SMOTE	OH_SMOTE	0.0311	0.001	0.0235	0.0386	TRUE	0.8708	0.9019
ESM_SMOTE	UniRep_R-oversampling	0.0151	0.001	0.0075	0.0226	TRUE	0.8708	0.8859
ESM_SMOTE	UniRep_SMOTE	0.0362	0.001	0.0286	0.0437	TRUE	0.8708	0.9070
ESM_SMOTE	Upvote_R-oversampling	0.1034	0.001	0.0959	0.1109	TRUE	0.8708	0.9742
ESM_SMOTE	Upvote_SMOTE	0.1104	0.001	0.1029	0.118	TRUE	0.8708	0.9813
OH_R-oversampling	OH_SMOTE	0.019	0.001	0.0115	0.0266	TRUE	0.8829	0.9019
OH_R-oversampling	UniRep_R-oversampling	0.003	0.9	-0.0045	0.0106	FALSE	0.8829	0.8859
OH_R-oversampling	UniRep_SMOTE	0.0241	0.001	0.0166	0.0317	TRUE	0.8829	0.9070
OH_R-oversampling	Upvote_R-oversampling	0.0914	0.001	0.0838	0.0989	TRUE	0.8829	0.9742
OH_R-oversampling	Upvote_SMOTE	0.0984	0.001	0.0909	0.1059	TRUE	0.8829	0.9813
OH_SMOTE	UniRep_R-oversampling	-0.016	0.001	-0.0235	-0.0085	TRUE	0.9019	0.8859
OH_SMOTE	UniRep_SMOTE	0.0051	0.4844	-0.0024	0.0126	FALSE	0.9019	0.9070
OH_SMOTE	Upvote_R-oversampling	0.0723	0.001	0.0648	0.0799	TRUE	0.9019	0.9742
OH_SMOTE	Upvote_SMOTE	0.0794	0.001	0.0718	0.0869	TRUE	0.9019	0.9813
UniRep_R-oversampling	UniRep_SMOTE	0.0211	0.001	0.0136	0.0286	TRUE	0.8859	0.9070
UniRep_R-oversampling	Upvote_R-oversampling	0.0883	0.001	0.0808	0.0959	TRUE	0.8859	0.9742
UniRep_R-oversampling	Upvote_SMOTE	0.0954	0.001	0.0878	0.1029	TRUE	0.8859	0.9813
UniRep_SMOTE	Upvote_R-oversampling	0.0672	0.001	0.0597	0.0748	TRUE	0.9070	0.9742
UniRep_SMOTE	Upvote_SMOTE	0.0743	0.001	0.0667	0.0818	TRUE	0.9070	0.9813
Upvote_R-oversampling	Upvote_SMOTE	0.007	0.089	-0.0005	0.0146	FALSE	0.9742	0.9813
