# Supplementary material for: Protein Fitness Prediction Is Impacted by the Interplay of Language Models, Ensemble Learning, and Sampling Methods
Source: Pharmaceutics. 2023 Apr 25;15(5):1337. doi: 10.3390/pharmaceutics15051337 (PMC10224321; doi:10.3390/pharmaceutics15051337)
Supplement: Supplementary file 1 [file pharmaceutics-15-01337-s001.zip › NESP/Large_Protein_t_test_Bonferroni.csv]

	1	N	Mean1	Mean2
oh-vs-unirep	0.430277333	10	33.11111111	40.55555556
oh-vs-esm	0.000922051	10	33.11111111	63.77777778
oh-vs-unirep-oh	1	10	33.11111111	33.11111111
oh-vs-esm_oh	1	10	33.11111111	33.11111111
oh-vs-esm_unirep	0.013432555	10	33.11111111	56.11111111
oh-vs-All	1	10	33.11111111	33.11111111
oh-vs-Upvoted	0.104001755	10	33.11111111	47.11111111
unirep-vs-esm	0.018080039	10	40.55555556	63.77777778
unirep-vs-unirep-oh	0.430277333	10	40.55555556	33.11111111
unirep-vs-esm_oh	0.430277333	10	40.55555556	33.11111111
unirep-vs-esm_unirep	0.116432131	10	40.55555556	56.11111111
unirep-vs-All	0.430277333	10	40.55555556	33.11111111
unirep-vs-Upvoted	0.48203052	10	40.55555556	47.11111111
esm-vs-unirep-oh	0.000922051	10	63.77777778	33.11111111
esm-vs-esm_oh	0.000922051	10	63.77777778	33.11111111
esm-vs-esm_unirep	0.407743395	10	63.77777778	56.11111111
esm-vs-All	0.000922051	10	63.77777778	33.11111111
esm-vs-Upvoted	0.059319022	10	63.77777778	47.11111111
unirep-oh-vs-esm_oh	1	10	33.11111111	33.11111111
unirep-oh-vs-esm_unirep	0.013432555	10	33.11111111	56.11111111
unirep-oh-vs-All	1	10	33.11111111	33.11111111
unirep-oh-vs-Upvoted	0.104001755	10	33.11111111	47.11111111
esm_oh-vs-esm_unirep	0.013432555	10	33.11111111	56.11111111
esm_oh-vs-All	1	10	33.11111111	33.11111111
esm_oh-vs-Upvoted	0.104001755	10	33.11111111	47.11111111
esm_unirep-vs-All	0.013432555	10	56.11111111	33.11111111
esm_unirep-vs-Upvoted	0.316375416	10	56.11111111	47.11111111
All-vs-Upvoted	0.104001755	10	33.11111111	47.11111111
oh-vs-unirep	0.925977701	20	58.87301587	59.48412698
oh-vs-esm	0.069321395	20	58.87301587	71.1005291
oh-vs-unirep-oh	0.920069807	20	58.87301587	58.22222222
oh-vs-esm_oh	0.907256644	20	58.87301587	58.07936508
oh-vs-esm_unirep	0.368922756	20	58.87301587	64.83597884
oh-vs-All	0.732200376	20	58.87301587	56.55555556
oh-vs-Upvoted	0.367379163	20	58.87301587	64.44708995
unirep-vs-esm	0.088940408	20	59.48412698	71.1005291
unirep-vs-unirep-oh	0.848295755	20	59.48412698	58.22222222
unirep-vs-esm_oh	0.839097018	20	59.48412698	58.07936508
unirep-vs-esm_unirep	0.427172026	20	59.48412698	64.83597884
unirep-vs-All	0.670348563	20	59.48412698	56.55555556
unirep-vs-Upvoted	0.430494563	20	59.48412698	64.44708995
esm-vs-unirep-oh	0.056773328	20	71.1005291	58.22222222
esm-vs-esm_oh	0.065754078	20	71.1005291	58.07936508
esm-vs-esm_unirep	0.357163113	20	71.1005291	64.83597884
esm-vs-All	0.039378112	20	71.1005291	56.55555556
esm-vs-Upvoted	0.296253738	20	71.1005291	64.44708995
unirep-oh-vs-esm_oh	0.983311707	20	58.22222222	58.07936508
unirep-oh-vs-esm_unirep	0.320680775	20	58.22222222	64.83597884
unirep-oh-vs-All	0.806051689	20	58.22222222	56.55555556
unirep-oh-vs-Upvoted	0.316050399	20	58.22222222	64.44708995
esm_oh-vs-esm_unirep	0.333022256	20	58.07936508	64.83597884
esm_oh-vs-All	0.830072342	20	58.07936508	56.55555556
esm_oh-vs-Upvoted	0.331099096	20	58.07936508	64.44708995
esm_unirep-vs-All	0.233596321	20	64.83597884	56.55555556
esm_unirep-vs-Upvoted	0.950902805	20	64.83597884	64.44708995
All-vs-Upvoted	0.226246726	20	56.55555556	64.44708995
oh-vs-unirep	0.028700727	40	59.81473156	68.68833019
oh-vs-esm	8.16E-08	40	59.81473156	82.73009398
oh-vs-unirep-oh	0.787193746	40	59.81473156	60.91354016
oh-vs-esm_oh	0.471041549	40	59.81473156	62.76370634
oh-vs-esm_unirep	1.17E-05	40	59.81473156	78.35436785
oh-vs-All	0.386615803	40	59.81473156	63.24639032
oh-vs-Upvoted	5.44E-05	40	59.81473156	75.42823843
unirep-vs-esm	0.000108219	40	68.68833019	82.73009398
unirep-vs-unirep-oh	0.043656996	40	68.68833019	60.91354016
unirep-vs-esm_oh	0.122827085	40	68.68833019	62.76370634
unirep-vs-esm_unirep	0.008607939	40	68.68833019	78.35436785
unirep-vs-All	0.140550054	40	68.68833019	63.24639032
unirep-vs-Upvoted	0.040138727	40	68.68833019	75.42823843
esm-vs-unirep-oh	6.13E-08	40	82.73009398	60.91354016
esm-vs-esm_oh	4.87E-07	40	82.73009398	62.76370634
esm-vs-esm_unirep	0.183627945	40	82.73009398	78.35436785
esm-vs-All	2.92E-07	40	82.73009398	63.24639032
esm-vs-Upvoted	0.013500526	40	82.73009398	75.42823843
unirep-oh-vs-esm_oh	0.635770314	40	60.91354016	62.76370634
unirep-oh-vs-esm_unirep	1.35E-05	40	60.91354016	78.35436785
unirep-oh-vs-All	0.536148449	40	60.91354016	63.24639032
unirep-oh-vs-Upvoted	6.11E-05	40	60.91354016	75.42823843
esm_oh-vs-esm_unirep	8.26E-05	40	62.76370634	78.35436785
esm_oh-vs-All	0.898363785	40	62.76370634	63.24639032
esm_oh-vs-Upvoted	0.00039498	40	62.76370634	75.42823843
esm_unirep-vs-All	7.15E-05	40	78.35436785	63.24639032
esm_unirep-vs-Upvoted	0.345752899	40	78.35436785	75.42823843
All-vs-Upvoted	0.000336517	40	63.24639032	75.42823843
oh-vs-unirep	8.51E-05	80	66.3591093	75.14863877
oh-vs-esm	1.64E-15	80	66.3591093	87.43859843
oh-vs-unirep-oh	0.709927075	80	66.3591093	67.14495745
oh-vs-esm_oh	0.441763741	80	66.3591093	67.94679217
oh-vs-esm_unirep	8.49E-11	80	66.3591093	83.29785608
oh-vs-All	0.063540339	80	66.3591093	70.05494155
oh-vs-Upvoted	5.77E-09	80	66.3591093	80.0015375
unirep-vs-esm	4.43E-08	80	75.14863877	87.43859843
unirep-vs-unirep-oh	0.000356638	80	75.14863877	67.14495745
unirep-vs-esm_oh	0.000900588	80	75.14863877	67.94679217
unirep-vs-esm_unirep	0.000352095	80	75.14863877	83.29785608
unirep-vs-All	0.011933908	80	75.14863877	70.05494155
unirep-vs-Upvoted	0.018667391	80	75.14863877	80.0015375
esm-vs-unirep-oh	1.44E-14	80	87.43859843	67.14495745
esm-vs-esm_oh	1.87E-14	80	87.43859843	67.94679217
esm-vs-esm_unirep	0.043936497	80	87.43859843	83.29785608
esm-vs-All	1.37E-13	80	87.43859843	70.05494155
esm-vs-Upvoted	0.000180242	80	87.43859843	80.0015375
unirep-oh-vs-esm_oh	0.701347903	80	67.14495745	67.94679217
unirep-oh-vs-esm_unirep	5.13E-10	80	67.14495745	83.29785608
unirep-oh-vs-All	0.148243067	80	67.14495745	70.05494155
unirep-oh-vs-Upvoted	3.90E-08	80	67.14495745	80.0015375
esm_oh-vs-esm_unirep	1.14E-09	80	67.94679217	83.29785608
esm_oh-vs-All	0.279164066	80	67.94679217	70.05494155
esm_oh-vs-Upvoted	9.17E-08	80	67.94679217	80.0015375
esm_unirep-vs-All	1.94E-08	80	83.29785608	70.05494155
esm_unirep-vs-Upvoted	0.116076406	80	83.29785608	80.0015375
All-vs-Upvoted	1.82E-06	80	70.05494155	80.0015375
oh-vs-unirep	4.56E-08	200	70.4357198	79.63081285
oh-vs-esm	1.37E-23	200	70.4357198	90.328881
oh-vs-unirep-oh	0.01902245	200	70.4357198	73.65027844
oh-vs-esm_oh	0.00591245	200	70.4357198	74.38982357
oh-vs-esm_unirep	1.20E-16	200	70.4357198	87.56887246
oh-vs-All	4.17E-05	200	70.4357198	76.32761423
oh-vs-Upvoted	7.78E-17	200	70.4357198	85.02395726
unirep-vs-esm	4.61E-10	200	79.63081285	90.328881
unirep-vs-unirep-oh	0.000220176	200	79.63081285	73.65027844
unirep-vs-esm_oh	0.001383096	200	79.63081285	74.38982357
unirep-vs-esm_unirep	8.20E-06	200	79.63081285	87.56887246
unirep-vs-All	0.032970214	200	79.63081285	76.32761423
unirep-vs-Upvoted	0.00045419	200	79.63081285	85.02395726
esm-vs-unirep-oh	1.39E-18	200	90.328881	73.65027844
esm-vs-esm_oh	7.26E-17	200	90.328881	74.38982357
esm-vs-esm_unirep	0.054240553	200	90.328881	87.56887246
esm-vs-All	1.35E-15	200	90.328881	76.32761423
esm-vs-Upvoted	4.01E-05	200	90.328881	85.02395726
unirep-oh-vs-esm_oh	0.612171489	200	73.65027844	74.38982357
unirep-oh-vs-esm_unirep	8.35E-13	200	73.65027844	87.56887246
unirep-oh-vs-All	0.060581922	200	73.65027844	76.32761423
unirep-oh-vs-Upvoted	7.58E-12	200	73.65027844	85.02395726
esm_oh-vs-esm_unirep	1.19E-11	200	74.38982357	87.56887246
esm_oh-vs-All	0.185655647	200	74.38982357	76.32761423
esm_oh-vs-Upvoted	2.18E-10	200	74.38982357	85.02395726
esm_unirep-vs-All	6.35E-10	200	87.56887246	76.32761423
esm_unirep-vs-Upvoted	0.084291666	200	87.56887246	85.02395726
All-vs-Upvoted	1.58E-08	200	76.32761423	85.02395726
oh-vs-unirep	1.09E-15	400	73.84658155	83.6281855
oh-vs-esm	1.23E-34	400	73.84658155	92.84609806
oh-vs-unirep-oh	8.01E-05	400	73.84658155	77.31869701
oh-vs-esm_oh	8.55E-09	400	73.84658155	78.81301412
oh-vs-esm_unirep	2.72E-33	400	73.84658155	92.17488205
oh-vs-All	1.43E-13	400	73.84658155	81.78141335
oh-vs-Upvoted	4.08E-27	400	73.84658155	88.28997489
unirep-vs-esm	4.79E-15	400	83.6281855	92.84609806
unirep-vs-unirep-oh	9.69E-09	400	83.6281855	77.31869701
unirep-vs-esm_oh	1.07E-06	400	83.6281855	78.81301412
unirep-vs-esm_unirep	1.05E-13	400	83.6281855	92.17488205
unirep-vs-All	0.055199578	400	83.6281855	81.78141335
unirep-vs-Upvoted	2.11E-06	400	83.6281855	88.28997489
esm-vs-unirep-oh	9.06E-26	400	92.84609806	77.31869701
esm-vs-esm_oh	7.23E-28	400	92.84609806	78.81301412
esm-vs-esm_unirep	0.282414249	400	92.84609806	92.17488205
esm-vs-All	1.32E-19	400	92.84609806	81.78141335
esm-vs-Upvoted	4.60E-09	400	92.84609806	88.28997489
unirep-oh-vs-esm_oh	0.074005703	400	77.31869701	78.81301412
unirep-oh-vs-esm_unirep	2.51E-25	400	77.31869701	92.17488205
unirep-oh-vs-All	5.69E-06	400	77.31869701	81.78141335
unirep-oh-vs-Upvoted	4.62E-19	400	77.31869701	88.28997489
esm_oh-vs-esm_unirep	5.26E-26	400	78.81301412	92.17488205
esm_oh-vs-All	0.000663583	400	78.81301412	81.78141335
esm_oh-vs-Upvoted	2.26E-18	400	78.81301412	88.28997489
esm_unirep-vs-All	2.60E-18	400	92.17488205	81.78141335
esm_unirep-vs-Upvoted	1.45E-06	400	92.17488205	88.28997489
All-vs-Upvoted	1.18E-10	400	81.78141335	88.28997489
