# Supplementary material for: Protein Fitness Prediction Is Impacted by the Interplay of Language Models, Ensemble Learning, and Sampling Methods
Source: Pharmaceutics. 2023 Apr 25;15(5):1337. doi: 10.3390/pharmaceutics15051337 (PMC10224321; doi:10.3390/pharmaceutics15051337)
Supplement: Supplementary file 1 [file pharmaceutics-15-01337-s001.zip › NESP/Small_Protein_t_test_Bonferroni.csv]

	1	N	Mean1	Mean2
oh-vs-unirep	0.827900145	10	51	48.66666667
oh-vs-esm	0.051992449	10	51	31.11111111
oh-vs-unirep-oh	0.827900145	10	51	48.66666667
oh-vs-esm_oh	0.051992449	10	51	31.11111111
oh-vs-esm_unirep	0.587062709	10	51	45.22222222
oh-vs-All	0.551742073	10	51	56.55555556
oh-vs-Upvoted	0.221329867	10	51	38.22222222
unirep-vs-esm	0.121055321	10	48.66666667	31.11111111
unirep-vs-unirep-oh	1	10	48.66666667	48.66666667
unirep-vs-esm_oh	0.121055321	10	48.66666667	31.11111111
unirep-vs-esm_unirep	0.768667034	10	48.66666667	45.22222222
unirep-vs-All	0.455421433	10	48.66666667	56.55555556
unirep-vs-Upvoted	0.364843601	10	48.66666667	38.22222222
esm-vs-unirep-oh	0.121055321	10	31.11111111	48.66666667
esm-vs-esm_oh	1	10	31.11111111	31.11111111
esm-vs-esm_unirep	0.206900426	10	31.11111111	45.22222222
esm-vs-All	0.012145881	10	31.11111111	56.55555556
esm-vs-Upvoted	0.513678467	10	31.11111111	38.22222222
unirep-oh-vs-esm_oh	0.121055321	10	48.66666667	31.11111111
unirep-oh-vs-esm_unirep	0.768667034	10	48.66666667	45.22222222
unirep-oh-vs-All	0.455421433	10	48.66666667	56.55555556
unirep-oh-vs-Upvoted	0.364843601	10	48.66666667	38.22222222
esm_oh-vs-esm_unirep	0.206900426	10	31.11111111	45.22222222
esm_oh-vs-All	0.012145881	10	31.11111111	56.55555556
esm_oh-vs-Upvoted	0.513678467	10	31.11111111	38.22222222
esm_unirep-vs-All	0.279953119	10	45.22222222	56.55555556
esm_unirep-vs-Upvoted	0.539342635	10	45.22222222	38.22222222
All-vs-Upvoted	0.075921584	10	56.55555556	38.22222222
oh-vs-unirep	0.564119345	20	68.83862434	65.20634921
oh-vs-esm	0.722187163	20	68.83862434	70.88359788
oh-vs-unirep-oh	0.564119345	20	68.83862434	65.20634921
oh-vs-esm_oh	0.722187163	20	68.83862434	70.88359788
oh-vs-esm_unirep	0.689539612	20	68.83862434	71.17195767
oh-vs-All	0.896143426	20	68.83862434	69.56878307
oh-vs-Upvoted	0.588224734	20	68.83862434	71.91798942
unirep-vs-esm	0.359676192	20	65.20634921	70.88359788
unirep-vs-unirep-oh	1	20	65.20634921	65.20634921
unirep-vs-esm_oh	0.359676192	20	65.20634921	70.88359788
unirep-vs-esm_unirep	0.342288706	20	65.20634921	71.17195767
unirep-vs-All	0.470507766	20	65.20634921	69.56878307
unirep-vs-Upvoted	0.274699298	20	65.20634921	71.91798942
esm-vs-unirep-oh	0.359676192	20	70.88359788	65.20634921
esm-vs-esm_oh	1	20	70.88359788	70.88359788
esm-vs-esm_unirep	0.959748717	20	70.88359788	71.17195767
esm-vs-All	0.809892459	20	70.88359788	69.56878307
esm-vs-Upvoted	0.852262633	20	70.88359788	71.91798942
unirep-oh-vs-esm_oh	0.359676192	20	65.20634921	70.88359788
unirep-oh-vs-esm_unirep	0.342288706	20	65.20634921	71.17195767
unirep-oh-vs-All	0.470507766	20	65.20634921	69.56878307
unirep-oh-vs-Upvoted	0.274699298	20	65.20634921	71.91798942
esm_oh-vs-esm_unirep	0.959748717	20	70.88359788	71.17195767
esm_oh-vs-All	0.809892459	20	70.88359788	69.56878307
esm_oh-vs-Upvoted	0.852262633	20	70.88359788	71.91798942
esm_unirep-vs-All	0.773050802	20	71.17195767	69.56878307
esm_unirep-vs-Upvoted	0.894865238	20	71.17195767	71.91798942
All-vs-Upvoted	0.663338885	20	69.56878307	71.91798942
oh-vs-unirep	0.116595988	40	81.5073728	75.23788249
oh-vs-esm	0.605491644	40	81.5073728	79.61876087
oh-vs-unirep-oh	0.116595988	40	81.5073728	75.23788249
oh-vs-esm_oh	0.605491644	40	81.5073728	79.61876087
oh-vs-esm_unirep	0.43172332	40	81.5073728	78.82181707
oh-vs-All	0.959901231	40	81.5073728	81.69033744
oh-vs-Upvoted	0.960738421	40	81.5073728	81.33245458
unirep-vs-esm	0.266774264	40	75.23788249	79.61876087
unirep-vs-unirep-oh	1	40	75.23788249	75.23788249
unirep-vs-esm_oh	0.266774264	40	75.23788249	79.61876087
unirep-vs-esm_unirep	0.334344369	40	75.23788249	78.82181707
unirep-vs-All	0.103035959	40	75.23788249	81.69033744
unirep-vs-Upvoted	0.115758055	40	75.23788249	81.33245458
esm-vs-unirep-oh	0.266774264	40	79.61876087	75.23788249
esm-vs-esm_oh	1	40	79.61876087	79.61876087
esm-vs-esm_unirep	0.813259445	40	79.61876087	78.82181707
esm-vs-All	0.566401072	40	79.61876087	81.69033744
esm-vs-Upvoted	0.626852372	40	79.61876087	81.33245458
unirep-oh-vs-esm_oh	0.266774264	40	75.23788249	79.61876087
unirep-oh-vs-esm_unirep	0.334344369	40	75.23788249	78.82181707
unirep-oh-vs-All	0.103035959	40	75.23788249	81.69033744
unirep-oh-vs-Upvoted	0.115758055	40	75.23788249	81.33245458
esm_oh-vs-esm_unirep	0.813259445	40	79.61876087	78.82181707
esm_oh-vs-All	0.566401072	40	79.61876087	81.69033744
esm_oh-vs-Upvoted	0.626852372	40	79.61876087	81.33245458
esm_unirep-vs-All	0.394579956	40	78.82181707	81.69033744
esm_unirep-vs-Upvoted	0.443121225	40	78.82181707	81.33245458
All-vs-Upvoted	0.918737795	40	81.69033744	81.33245458
oh-vs-unirep	0.004266704	80	86.53136926	80.34365115
oh-vs-esm	0.169844971	80	86.53136926	83.60760547
oh-vs-unirep-oh	0.004266704	80	86.53136926	80.34365115
oh-vs-esm_oh	0.169844971	80	86.53136926	83.60760547
oh-vs-esm_unirep	0.041983579	80	86.53136926	82.10854057
oh-vs-All	0.957218228	80	86.53136926	86.4292357
oh-vs-Upvoted	0.317653312	80	86.53136926	84.40364631
unirep-vs-esm	0.15685098	80	80.34365115	83.60760547
unirep-vs-unirep-oh	1	80	80.34365115	80.34365115
unirep-vs-esm_oh	0.15685098	80	80.34365115	83.60760547
unirep-vs-esm_unirep	0.445208721	80	80.34365115	82.10854057
unirep-vs-All	0.005060502	80	80.34365115	86.4292357
unirep-vs-Upvoted	0.080554134	80	80.34365115	84.40364631
esm-vs-unirep-oh	0.15685098	80	83.60760547	80.34365115
esm-vs-esm_oh	1	80	83.60760547	83.60760547
esm-vs-esm_unirep	0.520505834	80	83.60760547	82.10854057
esm-vs-All	0.186752693	80	83.60760547	86.4292357
esm-vs-Upvoted	0.731142515	80	83.60760547	84.40364631
unirep-oh-vs-esm_oh	0.15685098	80	80.34365115	83.60760547
unirep-oh-vs-esm_unirep	0.445208721	80	80.34365115	82.10854057
unirep-oh-vs-All	0.005060502	80	80.34365115	86.4292357
unirep-oh-vs-Upvoted	0.080554134	80	80.34365115	84.40364631
esm_oh-vs-esm_unirep	0.520505834	80	83.60760547	82.10854057
esm_oh-vs-All	0.186752693	80	83.60760547	86.4292357
esm_oh-vs-Upvoted	0.731142515	80	83.60760547	84.40364631
esm_unirep-vs-All	0.047605096	80	82.10854057	86.4292357
esm_unirep-vs-Upvoted	0.327823783	80	82.10854057	84.40364631
All-vs-Upvoted	0.343165744	80	86.4292357	84.40364631
oh-vs-unirep	3.56E-06	200	92.50194403	88.51542697
oh-vs-esm	0.000367118	200	92.50194403	89.45632248
oh-vs-unirep-oh	3.56E-06	200	92.50194403	88.51542697
oh-vs-esm_oh	0.000367118	200	92.50194403	89.45632248
oh-vs-esm_unirep	0.000152245	200	92.50194403	89.11815876
oh-vs-All	0.872355854	200	92.50194403	92.39226258
oh-vs-Upvoted	0.094805735	200	92.50194403	91.22790582
unirep-vs-esm	0.287491834	200	88.51542697	89.45632248
unirep-vs-unirep-oh	1	200	88.51542697	88.51542697
unirep-vs-esm_oh	0.287491834	200	88.51542697	89.45632248
unirep-vs-esm_unirep	0.506672711	200	88.51542697	89.11815876
unirep-vs-All	5.07E-06	200	88.51542697	92.39226258
unirep-vs-Upvoted	0.001818012	200	88.51542697	91.22790582
esm-vs-unirep-oh	0.287491834	200	89.45632248	88.51542697
esm-vs-esm_oh	1	200	89.45632248	89.45632248
esm-vs-esm_unirep	0.716117193	200	89.45632248	89.11815876
esm-vs-All	0.000514158	200	89.45632248	92.39226258
esm-vs-Upvoted	0.042776459	200	89.45632248	91.22790582
unirep-oh-vs-esm_oh	0.287491834	200	88.51542697	89.45632248
unirep-oh-vs-esm_unirep	0.506672711	200	88.51542697	89.11815876
unirep-oh-vs-All	5.07E-06	200	88.51542697	92.39226258
unirep-oh-vs-Upvoted	0.001818012	200	88.51542697	91.22790582
esm_oh-vs-esm_unirep	0.716117193	200	89.45632248	89.11815876
esm_oh-vs-All	0.000514158	200	89.45632248	92.39226258
esm_oh-vs-Upvoted	0.042776459	200	89.45632248	91.22790582
esm_unirep-vs-All	0.000212665	200	89.11815876	92.39226258
esm_unirep-vs-Upvoted	0.019995986	200	89.11815876	91.22790582
All-vs-Upvoted	0.122319	200	92.39226258	91.22790582
oh-vs-unirep	4.01E-08	400	94.28033749	89.77035698
oh-vs-esm	5.63E-07	400	94.28033749	91.28935336
oh-vs-unirep-oh	4.01E-08	400	94.28033749	89.77035698
oh-vs-esm_oh	5.63E-07	400	94.28033749	91.28935336
oh-vs-esm_unirep	3.56E-06	400	94.28033749	91.30097782
oh-vs-All	0.529759251	400	94.28033749	94.00034272
oh-vs-Upvoted	0.00124095	400	94.28033749	92.62316664
unirep-vs-esm	0.046060297	400	89.77035698	91.28935336
unirep-vs-unirep-oh	1	400	89.77035698	89.77035698
unirep-vs-esm_oh	0.046060297	400	89.77035698	91.28935336
unirep-vs-esm_unirep	0.053532805	400	89.77035698	91.30097782
unirep-vs-All	1.98E-07	400	89.77035698	94.00034272
unirep-vs-Upvoted	0.000230127	400	89.77035698	92.62316664
esm-vs-unirep-oh	0.046060297	400	91.28935336	89.77035698
esm-vs-esm_oh	1	400	91.28935336	91.28935336
esm-vs-esm_unirep	0.985772272	400	91.28935336	91.30097782
esm-vs-All	6.32E-06	400	91.28935336	94.00034272
esm-vs-Upvoted	0.024672426	400	91.28935336	92.62316664
unirep-oh-vs-esm_oh	0.046060297	400	89.77035698	91.28935336
unirep-oh-vs-esm_unirep	0.053532805	400	89.77035698	91.30097782
unirep-oh-vs-All	1.98E-07	400	89.77035698	94.00034272
unirep-oh-vs-Upvoted	0.000230127	400	89.77035698	92.62316664
esm_oh-vs-esm_unirep	0.985772272	400	91.28935336	91.30097782
esm_oh-vs-All	6.32E-06	400	91.28935336	94.00034272
esm_oh-vs-Upvoted	0.024672426	400	91.28935336	92.62316664
esm_unirep-vs-All	2.75E-05	400	91.30097782	94.00034272
esm_unirep-vs-Upvoted	0.037233827	400	91.30097782	92.62316664
All-vs-Upvoted	0.008623331	400	94.00034272	92.62316664
