# Supplementary material for: Protein Fitness Prediction Is Impacted by the Interplay of Language Models, Ensemble Learning, and Sampling Methods
Source: Pharmaceutics. 2023 Apr 25;15(5):1337. doi: 10.3390/pharmaceutics15051337 (PMC10224321; doi:10.3390/pharmaceutics15051337)
Supplement: Supplementary file 1 [file pharmaceutics-15-01337-s001.zip › NESP/Tukey_LargeN200.csv]

group1	group2	meandiff	p-adj	lower	upper	reject	mean group1	mean group2
All	Soft_Voted	9.5282	0.001	5.0591	13.9974	TRUE	76.32761423	85.8558361
All	Upvoted	8.6963	0.001	4.2272	13.1655	TRUE	76.32761423	85.02395726
All	esm	14.0013	0.001	9.5321	18.4704	TRUE	76.32761423	90.328881
All	esm_oh	-1.9378	0.9	-6.407	2.5314	FALSE	76.32761423	74.38982357
All	esm_unirep	11.2413	0.001	6.7721	15.7104	TRUE	76.32761423	87.56887246
All	oh	-5.8919	0.0016	-10.3611	-1.4227	TRUE	76.32761423	70.4357198
All	unirep	3.3032	0.3391	-1.166	7.7724	FALSE	76.32761423	79.63081285
All	unirep-oh	-2.6773	0.6142	-7.1465	1.7918	FALSE	76.32761423	73.65027844
Soft_Voted	Upvoted	-0.8319	0.9	-5.301	3.6373	FALSE	85.8558361	85.02395726
Soft_Voted	esm	4.473	0.0496	0.0039	8.9422	TRUE	85.8558361	90.328881
Soft_Voted	esm_oh	-11.466	0.001	-15.9352	-6.9968	TRUE	85.8558361	74.38982357
Soft_Voted	esm_unirep	1.713	0.9	-2.7561	6.1822	FALSE	85.8558361	87.56887246
Soft_Voted	oh	-15.4201	0.001	-19.8893	-10.9509	TRUE	85.8558361	70.4357198
Soft_Voted	unirep	-6.225	0.001	-10.6942	-1.7559	TRUE	85.8558361	79.63081285
Soft_Voted	unirep-oh	-12.2056	0.001	-16.6747	-7.7364	TRUE	85.8558361	73.65027844
Upvoted	esm	5.3049	0.0076	0.8358	9.7741	TRUE	85.02395726	90.328881
Upvoted	esm_oh	-10.6341	0.001	-15.1033	-6.165	TRUE	85.02395726	74.38982357
Upvoted	esm_unirep	2.5449	0.6698	-1.9243	7.0141	FALSE	85.02395726	87.56887246
Upvoted	oh	-14.5882	0.001	-19.0574	-10.1191	TRUE	85.02395726	70.4357198
Upvoted	unirep	-5.3931	0.0061	-9.8623	-0.924	TRUE	85.02395726	79.63081285
Upvoted	unirep-oh	-11.3737	0.001	-15.8428	-6.9045	TRUE	85.02395726	73.65027844
esm	esm_oh	-15.9391	0.001	-20.4082	-11.4699	TRUE	90.328881	74.38982357
esm	esm_unirep	-2.76	0.5794	-7.2292	1.7092	FALSE	90.328881	87.56887246
esm	oh	-19.8932	0.001	-24.3623	-15.424	TRUE	90.328881	70.4357198
esm	unirep	-10.6981	0.001	-15.1672	-6.2289	TRUE	90.328881	79.63081285
esm	unirep-oh	-16.6786	0.001	-21.1478	-12.2094	TRUE	90.328881	73.65027844
esm_oh	esm_unirep	13.179	0.001	8.7099	17.6482	TRUE	74.38982357	87.56887246
esm_oh	oh	-3.9541	0.1298	-8.4233	0.5151	FALSE	74.38982357	70.4357198
esm_oh	unirep	5.241	0.0089	0.7718	9.7102	TRUE	74.38982357	79.63081285
esm_oh	unirep-oh	-0.7395	0.9	-5.2087	3.7296	FALSE	74.38982357	73.65027844
esm_unirep	oh	-17.1332	0.001	-21.6023	-12.664	TRUE	87.56887246	70.4357198
esm_unirep	unirep	-7.9381	0.001	-12.4072	-3.4689	TRUE	87.56887246	79.63081285
esm_unirep	unirep-oh	-13.9186	0.001	-18.3878	-9.4494	TRUE	87.56887246	73.65027844
oh	unirep	9.1951	0.001	4.7259	13.6643	TRUE	70.4357198	79.63081285
oh	unirep-oh	3.2146	0.3786	-1.2546	7.6837	FALSE	70.4357198	73.65027844
unirep	unirep-oh	-5.9805	0.0013	-10.4497	-1.5114	TRUE	79.63081285	73.65027844
