# Supplementary material for: Protein Fitness Prediction Is Impacted by the Interplay of Language Models, Ensemble Learning, and Sampling Methods
Source: Pharmaceutics. 2023 Apr 25;15(5):1337. doi: 10.3390/pharmaceutics15051337 (PMC10224321; doi:10.3390/pharmaceutics15051337)
Supplement: Supplementary file 1 [file pharmaceutics-15-01337-s001.zip › NESP/Tukey_LargeN40.csv]

group1	group2	meandiff	p-adj	lower	upper	reject	mean group1	mean group2
All	Soft_Voted	13.2097	0.0089	1.9437	24.4757	TRUE	63.24639032	76.45605375
All	Upvoted	12.1818	0.0231	0.9159	23.4478	TRUE	63.24639032	75.42823843
All	esm	19.4837	0.001	8.2177	30.7497	TRUE	63.24639032	82.73009398
All	esm_oh	-0.4827	0.9	-11.7487	10.7833	FALSE	63.24639032	62.76370634
All	esm_unirep	15.108	0.0012	3.842	26.374	TRUE	63.24639032	78.35436785
All	oh	-3.4317	0.9	-14.6976	7.8343	FALSE	63.24639032	59.81473156
All	unirep	5.4419	0.8322	-5.8241	16.7079	FALSE	63.24639032	68.68833019
All	unirep-oh	-2.3329	0.9	-13.5988	8.9331	FALSE	63.24639032	60.91354016
Soft_Voted	Upvoted	-1.0278	0.9	-12.2938	10.2382	FALSE	76.45605375	75.42823843
Soft_Voted	esm	6.274	0.6934	-4.9919	17.54	FALSE	76.45605375	82.73009398
Soft_Voted	esm_oh	-13.6923	0.0055	-24.9583	-2.4264	TRUE	76.45605375	62.76370634
Soft_Voted	esm_unirep	1.8983	0.9	-9.3677	13.1643	FALSE	76.45605375	78.35436785
Soft_Voted	oh	-16.6413	0.001	-27.9073	-5.3753	TRUE	76.45605375	59.81473156
Soft_Voted	unirep	-7.7677	0.4403	-19.0337	3.4983	FALSE	76.45605375	68.68833019
Soft_Voted	unirep-oh	-15.5425	0.001	-26.8085	-4.2765	TRUE	76.45605375	60.91354016
Upvoted	esm	7.3019	0.522	-3.9641	18.5678	FALSE	75.42823843	82.73009398
Upvoted	esm_oh	-12.6645	0.0149	-23.9305	-1.3985	TRUE	75.42823843	62.76370634
Upvoted	esm_unirep	2.9261	0.9	-8.3399	14.1921	FALSE	75.42823843	78.35436785
Upvoted	oh	-15.6135	0.001	-26.8795	-4.3475	TRUE	75.42823843	59.81473156
Upvoted	unirep	-6.7399	0.6157	-18.0059	4.5261	FALSE	75.42823843	68.68833019
Upvoted	unirep-oh	-14.5147	0.0023	-25.7807	-3.2487	TRUE	75.42823843	60.91354016
esm	esm_oh	-19.9664	0.001	-31.2324	-8.7004	TRUE	82.73009398	62.76370634
esm	esm_unirep	-4.3757	0.9	-15.6417	6.8903	FALSE	82.73009398	78.35436785
esm	oh	-22.9154	0.001	-34.1814	-11.6494	TRUE	82.73009398	59.81473156
esm	unirep	-14.0418	0.0039	-25.3078	-2.7758	TRUE	82.73009398	68.68833019
esm	unirep-oh	-21.8166	0.001	-33.0825	-10.5506	TRUE	82.73009398	60.91354016
esm_oh	esm_unirep	15.5907	0.001	4.3247	26.8567	TRUE	62.76370634	78.35436785
esm_oh	oh	-2.949	0.9	-14.215	8.317	FALSE	62.76370634	59.81473156
esm_oh	unirep	5.9246	0.7517	-5.3414	17.1906	FALSE	62.76370634	68.68833019
esm_oh	unirep-oh	-1.8502	0.9	-13.1162	9.4158	FALSE	62.76370634	60.91354016
esm_unirep	oh	-18.5396	0.001	-29.8056	-7.2736	TRUE	78.35436785	59.81473156
esm_unirep	unirep	-9.666	0.1589	-20.932	1.6	FALSE	78.35436785	68.68833019
esm_unirep	unirep-oh	-17.4408	0.001	-28.7068	-6.1748	TRUE	78.35436785	60.91354016
oh	unirep	8.8736	0.2547	-2.3924	20.1396	FALSE	59.81473156	68.68833019
oh	unirep-oh	1.0988	0.9	-10.1672	12.3648	FALSE	59.81473156	60.91354016
unirep	unirep-oh	-7.7748	0.439	-19.0408	3.4912	FALSE	68.68833019	60.91354016
