# Supplementary material for: Protein Fitness Prediction Is Impacted by the Interplay of Language Models, Ensemble Learning, and Sampling Methods
Source: Pharmaceutics. 2023 Apr 25;15(5):1337. doi: 10.3390/pharmaceutics15051337 (PMC10224321; doi:10.3390/pharmaceutics15051337)
Supplement: Supplementary file 1 [file pharmaceutics-15-01337-s001.zip › NESP/Tukey_LargeN80.csv]

group1	group2	meandiff	p-adj	lower	upper	reject	mean group1	mean group2
All	Soft_Voted	9.5513	0.001	3.2467	15.8558	TRUE	70.05494155	79.60623915
All	Upvoted	9.9466	0.001	3.642	16.2511	TRUE	70.05494155	80.0015375
All	esm	17.3837	0.001	11.0791	23.6882	TRUE	70.05494155	87.43859843
All	esm_oh	-2.1081	0.9	-8.4127	4.1964	FALSE	70.05494155	67.94679217
All	esm_unirep	13.2429	0.001	6.9384	19.5475	TRUE	70.05494155	83.29785608
All	oh	-3.6958	0.6383	-10.0004	2.6087	FALSE	70.05494155	66.3591093
All	unirep	5.0937	0.2239	-1.2109	11.3982	FALSE	70.05494155	75.14863877
All	unirep-oh	-2.91	0.8725	-9.2145	3.3946	FALSE	70.05494155	67.14495745
Soft_Voted	Upvoted	0.3953	0.9	-5.9093	6.6998	FALSE	79.60623915	80.0015375
Soft_Voted	esm	7.8324	0.0041	1.5278	14.1369	TRUE	79.60623915	87.43859843
Soft_Voted	esm_oh	-11.6594	0.001	-17.964	-5.3549	TRUE	79.60623915	67.94679217
Soft_Voted	esm_unirep	3.6916	0.6396	-2.6129	9.9962	FALSE	79.60623915	83.29785608
Soft_Voted	oh	-13.2471	0.001	-19.5517	-6.9426	TRUE	79.60623915	66.3591093
Soft_Voted	unirep	-4.4576	0.4038	-10.7622	1.847	FALSE	79.60623915	75.14863877
Soft_Voted	unirep-oh	-12.4613	0.001	-18.7658	-6.1567	TRUE	79.60623915	67.14495745
Upvoted	esm	7.4371	0.0082	1.1325	13.7416	TRUE	80.0015375	87.43859843
Upvoted	esm_oh	-12.0547	0.001	-18.3593	-5.7502	TRUE	80.0015375	67.94679217
Upvoted	esm_unirep	3.2963	0.7574	-3.0082	9.6009	FALSE	80.0015375	83.29785608
Upvoted	oh	-13.6424	0.001	-19.947	-7.3379	TRUE	80.0015375	66.3591093
Upvoted	unirep	-4.8529	0.2843	-11.1574	1.4517	FALSE	80.0015375	75.14863877
Upvoted	unirep-oh	-12.8566	0.001	-19.1611	-6.552	TRUE	80.0015375	67.14495745
esm	esm_oh	-19.4918	0.001	-25.7964	-13.1873	TRUE	87.43859843	67.94679217
esm	esm_unirep	-4.1407	0.5057	-10.4453	2.1638	FALSE	87.43859843	83.29785608
esm	oh	-21.0795	0.001	-27.384	-14.7749	TRUE	87.43859843	66.3591093
esm	unirep	-12.29	0.001	-18.5945	-5.9854	TRUE	87.43859843	75.14863877
esm	unirep-oh	-20.2936	0.001	-26.5982	-13.9891	TRUE	87.43859843	67.14495745
esm_oh	esm_unirep	15.3511	0.001	9.0465	21.6556	TRUE	67.94679217	83.29785608
esm_oh	oh	-1.5877	0.9	-7.8922	4.7169	FALSE	67.94679217	66.3591093
esm_oh	unirep	7.2018	0.0123	0.8973	13.5064	TRUE	67.94679217	75.14863877
esm_oh	unirep-oh	-0.8018	0.9	-7.1064	5.5027	FALSE	67.94679217	67.14495745
esm_unirep	oh	-16.9387	0.001	-23.2433	-10.6342	TRUE	83.29785608	66.3591093
esm_unirep	unirep	-8.1492	0.0022	-14.4538	-1.8447	TRUE	83.29785608	75.14863877
esm_unirep	unirep-oh	-16.1529	0.001	-22.4574	-9.8483	TRUE	83.29785608	67.14495745
oh	unirep	8.7895	0.001	2.485	15.0941	TRUE	66.3591093	75.14863877
oh	unirep-oh	0.7858	0.9	-5.5187	7.0904	FALSE	66.3591093	67.14495745
unirep	unirep-oh	-8.0037	0.0029	-14.3082	-1.6991	TRUE	75.14863877	67.14495745
