# Supplementary material for: Protein Fitness Prediction Is Impacted by the Interplay of Language Models, Ensemble Learning, and Sampling Methods
Source: Pharmaceutics. 2023 Apr 25;15(5):1337. doi: 10.3390/pharmaceutics15051337 (PMC10224321; doi:10.3390/pharmaceutics15051337)
Supplement: Supplementary file 1 [file pharmaceutics-15-01337-s001.zip › NESP/Tukey_Large_N10.csv]

group1	group2	meandiff	p-adj	lower	upper	reject	mean group1	mean group2
All	Soft_Voted	14.6667	0.7451	-13.0374	42.3707	FALSE	33.11111111	47.77777778
All	Upvoted	14	0.7903	-13.704	41.704	FALSE	33.11111111	47.11111111
All	esm	30.6667	0.0178	2.9626	58.3707	TRUE	33.11111111	63.77777778
All	esm_oh	0	0.9	-27.704	27.704	FALSE	33.11111111	33.11111111
All	esm_unirep	23	0.1928	-4.704	50.704	FALSE	33.11111111	56.11111111
All	oh	0	0.9	-27.704	27.704	FALSE	33.11111111	33.11111111
All	unirep	7.4444	0.9	-20.2596	35.1485	FALSE	33.11111111	40.55555556
All	unirep-oh	0	0.9	-27.704	27.704	FALSE	33.11111111	33.11111111
Soft_Voted	Upvoted	-0.6667	0.9	-28.3707	27.0374	FALSE	47.77777778	47.11111111
Soft_Voted	esm	16	0.6546	-11.704	43.704	FALSE	47.77777778	63.77777778
Soft_Voted	esm_oh	-14.6667	0.7451	-42.3707	13.0374	FALSE	47.77777778	33.11111111
Soft_Voted	esm_unirep	8.3333	0.9	-19.3707	36.0374	FALSE	47.77777778	56.11111111
Soft_Voted	oh	-14.6667	0.7451	-42.3707	13.0374	FALSE	47.77777778	33.11111111
Soft_Voted	unirep	-7.2222	0.9	-34.9263	20.4818	FALSE	47.77777778	40.55555556
Soft_Voted	unirep-oh	-14.6667	0.7451	-42.3707	13.0374	FALSE	47.77777778	33.11111111
Upvoted	esm	16.6667	0.6094	-11.0374	44.3707	FALSE	47.11111111	63.77777778
Upvoted	esm_oh	-14	0.7903	-41.704	13.704	FALSE	47.11111111	33.11111111
Upvoted	esm_unirep	9	0.9	-18.704	36.704	FALSE	47.11111111	56.11111111
Upvoted	oh	-14	0.7903	-41.704	13.704	FALSE	47.11111111	33.11111111
Upvoted	unirep	-6.5556	0.9	-34.2596	21.1485	FALSE	47.11111111	40.55555556
Upvoted	unirep-oh	-14	0.7903	-41.704	13.704	FALSE	47.11111111	33.11111111
esm	esm_oh	-30.6667	0.0178	-58.3707	-2.9626	TRUE	63.77777778	33.11111111
esm	esm_unirep	-7.6667	0.9	-35.3707	20.0374	FALSE	63.77777778	56.11111111
esm	oh	-30.6667	0.0178	-58.3707	-2.9626	TRUE	63.77777778	33.11111111
esm	unirep	-23.2222	0.1824	-50.9263	4.4818	FALSE	63.77777778	40.55555556
esm	unirep-oh	-30.6667	0.0178	-58.3707	-2.9626	TRUE	63.77777778	33.11111111
esm_oh	esm_unirep	23	0.1928	-4.704	50.704	FALSE	33.11111111	56.11111111
esm_oh	oh	0	0.9	-27.704	27.704	FALSE	33.11111111	33.11111111
esm_oh	unirep	7.4444	0.9	-20.2596	35.1485	FALSE	33.11111111	40.55555556
esm_oh	unirep-oh	0	0.9	-27.704	27.704	FALSE	33.11111111	33.11111111
esm_unirep	oh	-23	0.1928	-50.704	4.704	FALSE	56.11111111	33.11111111
esm_unirep	unirep	-15.5556	0.6848	-43.2596	12.1485	FALSE	56.11111111	40.55555556
esm_unirep	unirep-oh	-23	0.1928	-50.704	4.704	FALSE	56.11111111	33.11111111
oh	unirep	7.4444	0.9	-20.2596	35.1485	FALSE	33.11111111	40.55555556
oh	unirep-oh	0	0.9	-27.704	27.704	FALSE	33.11111111	33.11111111
unirep	unirep-oh	-7.4444	0.9	-35.1485	20.2596	FALSE	40.55555556	33.11111111
