# Supplementary material for: Protein Fitness Prediction Is Impacted by the Interplay of Language Models, Ensemble Learning, and Sampling Methods
Source: Pharmaceutics. 2023 Apr 25;15(5):1337. doi: 10.3390/pharmaceutics15051337 (PMC10224321; doi:10.3390/pharmaceutics15051337)
Supplement: Supplementary file 1 [file pharmaceutics-15-01337-s001.zip › NESP/Tukey_Large_N400.csv]

group1	group2	meandiff	p-adj	lower	upper	reject	mean group1	mean group2
All	Soft_Voted	8.2801	0.001	5.8553	10.7049	TRUE	81.78141335	90.06146955
All	Upvoted	6.5086	0.001	4.0838	8.9334	TRUE	81.78141335	88.28997489
All	esm	11.0647	0.001	8.6399	13.4895	TRUE	81.78141335	92.84609806
All	esm_oh	-2.9684	0.005	-5.3932	-0.5436	TRUE	81.78141335	78.81301412
All	esm_unirep	10.3935	0.001	7.9687	12.8183	TRUE	81.78141335	92.17488205
All	oh	-7.9348	0.001	-10.3596	-5.51	TRUE	81.78141335	73.84658155
All	unirep	1.8468	0.2983	-0.578	4.2716	FALSE	81.78141335	83.6281855
All	unirep-oh	-4.4627	0.001	-6.8875	-2.0379	TRUE	81.78141335	77.31869701
Soft_Voted	Upvoted	-1.7715	0.3558	-4.1963	0.6533	FALSE	90.06146955	88.28997489
Soft_Voted	esm	2.7846	0.0116	0.3598	5.2094	TRUE	90.06146955	92.84609806
Soft_Voted	esm_oh	-11.2485	0.001	-13.6733	-8.8236	TRUE	90.06146955	78.81301412
Soft_Voted	esm_unirep	2.1134	0.1435	-0.3114	4.5382	FALSE	90.06146955	92.17488205
Soft_Voted	oh	-16.2149	0.001	-18.6397	-13.7901	TRUE	90.06146955	73.84658155
Soft_Voted	unirep	-6.4333	0.001	-8.8581	-4.0085	TRUE	90.06146955	83.6281855
Soft_Voted	unirep-oh	-12.7428	0.001	-15.1676	-10.318	TRUE	90.06146955	77.31869701
Upvoted	esm	4.5561	0.001	2.1313	6.9809	TRUE	88.28997489	92.84609806
Upvoted	esm_oh	-9.477	0.001	-11.9018	-7.0522	TRUE	88.28997489	78.81301412
Upvoted	esm_unirep	3.8849	0.001	1.4601	6.3097	TRUE	88.28997489	92.17488205
Upvoted	oh	-14.4434	0.001	-16.8682	-12.0186	TRUE	88.28997489	73.84658155
Upvoted	unirep	-4.6618	0.001	-7.0866	-2.237	TRUE	88.28997489	83.6281855
Upvoted	unirep-oh	-10.9713	0.001	-13.3961	-8.5465	TRUE	88.28997489	77.31869701
esm	esm_oh	-14.0331	0.001	-16.4579	-11.6083	TRUE	92.84609806	78.81301412
esm	esm_unirep	-0.6712	0.9	-3.096	1.7536	FALSE	92.84609806	92.17488205
esm	oh	-18.9995	0.001	-21.4243	-16.5747	TRUE	92.84609806	73.84658155
esm	unirep	-9.2179	0.001	-11.6427	-6.7931	TRUE	92.84609806	83.6281855
esm	unirep-oh	-15.5274	0.001	-17.9522	-13.1026	TRUE	92.84609806	77.31869701
esm_oh	esm_unirep	13.3619	0.001	10.9371	15.7867	TRUE	78.81301412	92.17488205
esm_oh	oh	-4.9664	0.001	-7.3912	-2.5416	TRUE	78.81301412	73.84658155
esm_oh	unirep	4.8152	0.001	2.3904	7.24	TRUE	78.81301412	83.6281855
esm_oh	unirep-oh	-1.4943	0.5819	-3.9191	0.9305	FALSE	78.81301412	77.31869701
esm_unirep	oh	-18.3283	0.001	-20.7531	-15.9035	TRUE	92.17488205	73.84658155
esm_unirep	unirep	-8.5467	0.001	-10.9715	-6.1219	TRUE	92.17488205	83.6281855
esm_unirep	unirep-oh	-14.8562	0.001	-17.281	-12.4314	TRUE	92.17488205	77.31869701
oh	unirep	9.7816	0.001	7.3568	12.2064	TRUE	73.84658155	83.6281855
oh	unirep-oh	3.4721	0.001	1.0473	5.8969	TRUE	73.84658155	77.31869701
unirep	unirep-oh	-6.3095	0.001	-8.7343	-3.8847	TRUE	83.6281855	77.31869701
