# Supplementary material for: Protein Fitness Prediction Is Impacted by the Interplay of Language Models, Ensemble Learning, and Sampling Methods
Source: Pharmaceutics. 2023 Apr 25;15(5):1337. doi: 10.3390/pharmaceutics15051337 (PMC10224321; doi:10.3390/pharmaceutics15051337)
Supplement: Supplementary file 1 [file pharmaceutics-15-01337-s001.zip › NESP/Tukey_Small_200.csv]

group1	group2	meandiff	p-adj	lower	upper	reject	mean group1	mean group2
All	Soft_Voted	-0.841	0.9	-3.4005	1.7186	FALSE	92.39226258	91.55128272
All	Upvoted	-1.1644	0.885	-3.7239	1.3952	FALSE	92.39226258	91.22790582
All	esm	-2.9359	0.0117	-5.4955	-0.3764	TRUE	92.39226258	89.45632248
All	esm_oh	-2.9359	0.0117	-5.4955	-0.3764	TRUE	92.39226258	89.45632248
All	esm_unirep	-3.2741	0.0026	-5.8336	-0.7146	TRUE	92.39226258	89.11815876
All	oh	0.1097	0.9	-2.4499	2.6692	FALSE	92.39226258	92.50194403
All	unirep	-3.8768	0.001	-6.4364	-1.3173	TRUE	92.39226258	88.51542697
All	unirep-oh	-3.8768	0.001	-6.4364	-1.3173	TRUE	92.39226258	88.51542697
Soft_Voted	Upvoted	-0.3234	0.9	-2.8829	2.2362	FALSE	91.55128272	91.22790582
Soft_Voted	esm	-2.095	0.2088	-4.6545	0.4646	FALSE	91.55128272	89.45632248
Soft_Voted	esm_oh	-2.095	0.2088	-4.6545	0.4646	FALSE	91.55128272	89.45632248
Soft_Voted	esm_unirep	-2.4331	0.0773	-4.9927	0.1264	FALSE	91.55128272	89.11815876
Soft_Voted	oh	0.9507	0.9	-1.6089	3.5102	FALSE	91.55128272	92.50194403
Soft_Voted	unirep	-3.0359	0.0077	-5.5954	-0.4763	TRUE	91.55128272	88.51542697
Soft_Voted	unirep-oh	-3.0359	0.0077	-5.5954	-0.4763	TRUE	91.55128272	88.51542697
Upvoted	esm	-1.7716	0.4347	-4.3311	0.7879	FALSE	91.22790582	89.45632248
Upvoted	esm_oh	-1.7716	0.4347	-4.3311	0.7879	FALSE	91.22790582	89.45632248
Upvoted	esm_unirep	-2.1097	0.2008	-4.6693	0.4498	FALSE	91.22790582	89.11815876
Upvoted	oh	1.274	0.8045	-1.2855	3.8336	FALSE	91.22790582	92.50194403
Upvoted	unirep	-2.7125	0.0286	-5.272	-0.1529	TRUE	91.22790582	88.51542697
Upvoted	unirep-oh	-2.7125	0.0286	-5.272	-0.1529	TRUE	91.22790582	88.51542697
esm	esm_oh	0	0.9	-2.5595	2.5595	FALSE	89.45632248	89.45632248
esm	esm_unirep	-0.3382	0.9	-2.8977	2.2214	FALSE	89.45632248	89.11815876
esm	oh	3.0456	0.0074	0.4861	5.6052	TRUE	89.45632248	92.50194403
esm	unirep	-0.9409	0.9	-3.5004	1.6186	FALSE	89.45632248	88.51542697
esm	unirep-oh	-0.9409	0.9	-3.5004	1.6186	FALSE	89.45632248	88.51542697
esm_oh	esm_unirep	-0.3382	0.9	-2.8977	2.2214	FALSE	89.45632248	89.11815876
esm_oh	oh	3.0456	0.0074	0.4861	5.6052	TRUE	89.45632248	92.50194403
esm_oh	unirep	-0.9409	0.9	-3.5004	1.6186	FALSE	89.45632248	88.51542697
esm_oh	unirep-oh	-0.9409	0.9	-3.5004	1.6186	FALSE	89.45632248	88.51542697
esm_unirep	oh	3.3838	0.0016	0.8243	5.9433	TRUE	89.11815876	92.50194403
esm_unirep	unirep	-0.6027	0.9	-3.1623	1.9568	FALSE	89.11815876	88.51542697
esm_unirep	unirep-oh	-0.6027	0.9	-3.1623	1.9568	FALSE	89.11815876	88.51542697
oh	unirep	-3.9865	0.001	-6.546	-1.427	TRUE	92.50194403	88.51542697
oh	unirep-oh	-3.9865	0.001	-6.546	-1.427	TRUE	92.50194403	88.51542697
unirep	unirep-oh	0	0.9	-2.5595	2.5595	FALSE	88.51542697	88.51542697
