# Supplementary material for: Protein Fitness Prediction Is Impacted by the Interplay of Language Models, Ensemble Learning, and Sampling Methods
Source: Pharmaceutics. 2023 Apr 25;15(5):1337. doi: 10.3390/pharmaceutics15051337 (PMC10224321; doi:10.3390/pharmaceutics15051337)
Supplement: Supplementary file 1 [file pharmaceutics-15-01337-s001.zip › NESP/Tukey_Small_N40.csv]

group1	group2	meandiff	p-adj	lower	upper	reject	mean group1	mean group2
All	Soft_Voted	0.9032	0.9	-10.5239	12.3303	FALSE	81.69033744	82.59352086
All	Upvoted	-0.3579	0.9	-11.785	11.0692	FALSE	81.69033744	81.33245458
All	esm	-2.0716	0.9	-13.4987	9.3555	FALSE	81.69033744	79.61876087
All	esm_oh	-2.0716	0.9	-13.4987	9.3555	FALSE	81.69033744	79.61876087
All	esm_unirep	-2.8685	0.9	-14.2956	8.5586	FALSE	81.69033744	78.82181707
All	oh	-0.183	0.9	-11.61	11.2441	FALSE	81.69033744	81.5073728
All	unirep	-6.4525	0.6788	-17.8795	4.9746	FALSE	81.69033744	75.23788249
All	unirep-oh	-6.4525	0.6788	-17.8795	4.9746	FALSE	81.69033744	75.23788249
Soft_Voted	Upvoted	-1.2611	0.9	-12.6881	10.166	FALSE	82.59352086	81.33245458
Soft_Voted	esm	-2.9748	0.9	-14.4018	8.4523	FALSE	82.59352086	79.61876087
Soft_Voted	esm_oh	-2.9748	0.9	-14.4018	8.4523	FALSE	82.59352086	79.61876087
Soft_Voted	esm_unirep	-3.7717	0.9	-15.1988	7.6554	FALSE	82.59352086	78.82181707
Soft_Voted	oh	-1.0861	0.9	-12.5132	10.3409	FALSE	82.59352086	81.5073728
Soft_Voted	unirep	-7.3556	0.5303	-18.7827	4.0714	FALSE	82.59352086	75.23788249
Soft_Voted	unirep-oh	-7.3556	0.5303	-18.7827	4.0714	FALSE	82.59352086	75.23788249
Upvoted	esm	-1.7137	0.9	-13.1408	9.7134	FALSE	81.33245458	79.61876087
Upvoted	esm_oh	-1.7137	0.9	-13.1408	9.7134	FALSE	81.33245458	79.61876087
Upvoted	esm_unirep	-2.5106	0.9	-13.9377	8.9164	FALSE	81.33245458	78.82181707
Upvoted	oh	0.1749	0.9	-11.2522	11.602	FALSE	81.33245458	81.5073728
Upvoted	unirep	-6.0946	0.7377	-17.5216	5.3325	FALSE	81.33245458	75.23788249
Upvoted	unirep-oh	-6.0946	0.7377	-17.5216	5.3325	FALSE	81.33245458	75.23788249
esm	esm_oh	0	0.9	-11.4271	11.4271	FALSE	79.61876087	79.61876087
esm	esm_unirep	-0.7969	0.9	-12.224	10.6301	FALSE	79.61876087	78.82181707
esm	oh	1.8886	0.9	-9.5385	13.3157	FALSE	79.61876087	81.5073728
esm	unirep	-4.3809	0.9	-15.808	7.0462	FALSE	79.61876087	75.23788249
esm	unirep-oh	-4.3809	0.9	-15.808	7.0462	FALSE	79.61876087	75.23788249
esm_oh	esm_unirep	-0.7969	0.9	-12.224	10.6301	FALSE	79.61876087	78.82181707
esm_oh	oh	1.8886	0.9	-9.5385	13.3157	FALSE	79.61876087	81.5073728
esm_oh	unirep	-4.3809	0.9	-15.808	7.0462	FALSE	79.61876087	75.23788249
esm_oh	unirep-oh	-4.3809	0.9	-15.808	7.0462	FALSE	79.61876087	75.23788249
esm_unirep	oh	2.6856	0.9	-8.7415	14.1126	FALSE	78.82181707	81.5073728
esm_unirep	unirep	-3.5839	0.9	-15.011	7.8431	FALSE	78.82181707	75.23788249
esm_unirep	unirep-oh	-3.5839	0.9	-15.011	7.8431	FALSE	78.82181707	75.23788249
oh	unirep	-6.2695	0.7089	-17.6966	5.1576	FALSE	81.5073728	75.23788249
oh	unirep-oh	-6.2695	0.7089	-17.6966	5.1576	FALSE	81.5073728	75.23788249
unirep	unirep-oh	0	0.9	-11.4271	11.4271	FALSE	75.23788249	75.23788249
