# Supplementary material for: Protein Fitness Prediction Is Impacted by the Interplay of Language Models, Ensemble Learning, and Sampling Methods
Source: Pharmaceutics. 2023 Apr 25;15(5):1337. doi: 10.3390/pharmaceutics15051337 (PMC10224321; doi:10.3390/pharmaceutics15051337)
Supplement: Supplementary file 1 [file pharmaceutics-15-01337-s001.zip › NESP/Tukey_Small_N400.csv]

group1	group2	meandiff	p-adj	lower	upper	reject	mean group 1	mean group2
All	Soft_Voted	-1.0302	0.7751	-3.0368	0.9764	FALSE	94.00034272	92.97013216
All	Upvoted	-1.3772	0.4468	-3.3838	0.6295	FALSE	94.00034272	92.62316664
All	esm	-2.711	0.0011	-4.7176	-0.7044	TRUE	94.00034272	91.28935336
All	esm_oh	-2.711	0.0011	-4.7176	-0.7044	TRUE	94.00034272	91.28935336
All	esm_unirep	-2.6994	0.0012	-4.706	-0.6927	TRUE	94.00034272	91.30097782
All	oh	0.28	0.9	-1.7266	2.2866	FALSE	94.00034272	94.28033749
All	unirep	-4.23	0.001	-6.2366	-2.2234	TRUE	94.00034272	89.77035698
All	unirep-oh	-4.23	0.001	-6.2366	-2.2234	TRUE	94.00034272	89.77035698
Soft_Voted	Upvoted	-0.347	0.9	-2.3536	1.6597	FALSE	92.97013216	92.62316664
Soft_Voted	esm	-1.6808	0.1831	-3.6874	0.3258	FALSE	92.97013216	91.28935336
Soft_Voted	esm_oh	-1.6808	0.1831	-3.6874	0.3258	FALSE	92.97013216	91.28935336
Soft_Voted	esm_unirep	-1.6692	0.1907	-3.6758	0.3375	FALSE	92.97013216	91.30097782
Soft_Voted	oh	1.3102	0.5129	-0.6964	3.3168	FALSE	92.97013216	94.28033749
Soft_Voted	unirep	-3.1998	0.001	-5.2064	-1.1931	TRUE	92.97013216	89.77035698
Soft_Voted	unirep-oh	-3.1998	0.001	-5.2064	-1.1931	TRUE	92.97013216	89.77035698
Upvoted	esm	-1.3338	0.4905	-3.3404	0.6728	FALSE	92.62316664	91.28935336
Upvoted	esm_oh	-1.3338	0.4905	-3.3404	0.6728	FALSE	92.62316664	91.28935336
Upvoted	esm_unirep	-1.3222	0.5017	-3.3288	0.6844	FALSE	92.62316664	91.30097782
Upvoted	oh	1.6572	0.1987	-0.3495	3.6638	FALSE	92.62316664	94.28033749
Upvoted	unirep	-2.8528	0.001	-4.8594	-0.8462	TRUE	92.62316664	89.77035698
Upvoted	unirep-oh	-2.8528	0.001	-4.8594	-0.8462	TRUE	92.62316664	89.77035698
esm	esm_oh	0	0.9	-2.0066	2.0066	FALSE	91.28935336	91.28935336
esm	esm_unirep	0.0116	0.9	-1.995	2.0183	FALSE	91.28935336	91.30097782
esm	oh	2.991	0.001	0.9844	4.9976	TRUE	91.28935336	94.28033749
esm	unirep	-1.519	0.3064	-3.5256	0.4876	FALSE	91.28935336	89.77035698
esm	unirep-oh	-1.519	0.3064	-3.5256	0.4876	FALSE	91.28935336	89.77035698
esm_oh	esm_unirep	0.0116	0.9	-1.995	2.0183	FALSE	91.28935336	91.30097782
esm_oh	oh	2.991	0.001	0.9844	4.9976	TRUE	91.28935336	94.28033749
esm_oh	unirep	-1.519	0.3064	-3.5256	0.4876	FALSE	91.28935336	89.77035698
esm_oh	unirep-oh	-1.519	0.3064	-3.5256	0.4876	FALSE	91.28935336	89.77035698
esm_unirep	oh	2.9794	0.001	0.9727	4.986	TRUE	91.30097782	94.28033749
esm_unirep	unirep	-1.5306	0.2963	-3.5372	0.476	FALSE	91.30097782	89.77035698
esm_unirep	unirep-oh	-1.5306	0.2963	-3.5372	0.476	FALSE	91.30097782	89.77035698
oh	unirep	-4.51	0.001	-6.5166	-2.5034	TRUE	94.28033749	89.77035698
oh	unirep-oh	-4.51	0.001	-6.5166	-2.5034	TRUE	94.28033749	89.77035698
unirep	unirep-oh	0	0.9	-2.0066	2.0066	FALSE	89.77035698	89.77035698
