# Supplementary material for: Protein Fitness Prediction Is Impacted by the Interplay of Language Models, Ensemble Learning, and Sampling Methods
Source: Pharmaceutics. 2023 Apr 25;15(5):1337. doi: 10.3390/pharmaceutics15051337 (PMC10224321; doi:10.3390/pharmaceutics15051337)
Supplement: Supplementary file 1 [file pharmaceutics-15-01337-s001.zip › NESP/Tukey_Small_N80.csv]

group1	group2	meandiff	p-adj	lower	upper	reject	mean group1	mean group2
All	Soft_Voted	-1.0968	0.9	-7.9786	5.785	FALSE	86.4292357	85.33245041
All	Upvoted	-2.0256	0.9	-8.9074	4.8562	FALSE	86.4292357	84.40364631
All	esm	-2.8216	0.9	-9.7035	4.0602	FALSE	86.4292357	83.60760547
All	esm_oh	-2.8216	0.9	-9.7035	4.0602	FALSE	86.4292357	83.60760547
All	esm_unirep	-4.3207	0.5601	-11.2025	2.5611	FALSE	86.4292357	82.10854057
All	oh	0.1021	0.9	-6.7797	6.984	FALSE	86.4292357	86.53136926
All	unirep	-6.0856	0.1303	-12.9674	0.7962	FALSE	86.4292357	80.34365115
All	unirep-oh	-6.0856	0.1303	-12.9674	0.7962	FALSE	86.4292357	80.34365115
Soft_Voted	Upvoted	-0.9288	0.9	-7.8106	5.953	FALSE	85.33245041	84.40364631
Soft_Voted	esm	-1.7248	0.9	-8.6067	5.157	FALSE	85.33245041	83.60760547
Soft_Voted	esm_oh	-1.7248	0.9	-8.6067	5.157	FALSE	85.33245041	83.60760547
Soft_Voted	esm_unirep	-3.2239	0.8596	-10.1057	3.6579	FALSE	85.33245041	82.10854057
Soft_Voted	oh	1.1989	0.9	-5.6829	8.0807	FALSE	85.33245041	86.53136926
Soft_Voted	unirep	-4.9888	0.3672	-11.8706	1.893	FALSE	85.33245041	80.34365115
Soft_Voted	unirep-oh	-4.9888	0.3672	-11.8706	1.893	FALSE	85.33245041	80.34365115
Upvoted	esm	-0.796	0.9	-7.6779	6.0858	FALSE	84.40364631	83.60760547
Upvoted	esm_oh	-0.796	0.9	-7.6779	6.0858	FALSE	84.40364631	83.60760547
Upvoted	esm_unirep	-2.2951	0.9	-9.1769	4.5867	FALSE	84.40364631	82.10854057
Upvoted	oh	2.1277	0.9	-4.7541	9.0096	FALSE	84.40364631	86.53136926
Upvoted	unirep	-4.06	0.6313	-10.9418	2.8218	FALSE	84.40364631	80.34365115
Upvoted	unirep-oh	-4.06	0.6313	-10.9418	2.8218	FALSE	84.40364631	80.34365115
esm	esm_oh	0	0.9	-6.8818	6.8818	FALSE	83.60760547	83.60760547
esm	esm_unirep	-1.4991	0.9	-8.3809	5.3828	FALSE	83.60760547	82.10854057
esm	oh	2.9238	0.9	-3.9581	9.8056	FALSE	83.60760547	86.53136926
esm	unirep	-3.264	0.8486	-10.1458	3.6179	FALSE	83.60760547	80.34365115
esm	unirep-oh	-3.264	0.8486	-10.1458	3.6179	FALSE	83.60760547	80.34365115
esm_oh	esm_unirep	-1.4991	0.9	-8.3809	5.3828	FALSE	83.60760547	82.10854057
esm_oh	oh	2.9238	0.9	-3.9581	9.8056	FALSE	83.60760547	86.53136926
esm_oh	unirep	-3.264	0.8486	-10.1458	3.6179	FALSE	83.60760547	80.34365115
esm_oh	unirep-oh	-3.264	0.8486	-10.1458	3.6179	FALSE	83.60760547	80.34365115
esm_unirep	oh	4.4228	0.5322	-2.459	11.3047	FALSE	82.10854057	86.53136926
esm_unirep	unirep	-1.7649	0.9	-8.6467	5.1169	FALSE	82.10854057	80.34365115
esm_unirep	unirep-oh	-1.7649	0.9	-8.6467	5.1169	FALSE	82.10854057	80.34365115
oh	unirep	-6.1877	0.117	-13.0695	0.6941	FALSE	86.53136926	80.34365115
oh	unirep-oh	-6.1877	0.117	-13.0695	0.6941	FALSE	86.53136926	80.34365115
unirep	unirep-oh	0	0.9	-6.8818	6.8818	FALSE	80.34365115	80.34365115
